# Supplementary material for: Potential role of lipophagy impairment for anticancer effects of glycolysis-suppressed pancreatic ductal adenocarcinoma cells
Source: Cell Death Discov. 2024 Apr 5;10:166. doi: 10.1038/s41420-024-01933-4 (PMC10997792; doi:10.1038/s41420-024-01933-4)
Supplement: Supplementary file 3 — Supplementary Table 1 [file 41420_2024_1933_MOESM3_ESM.xlsx]

## Sheet: Cell viability
Overview of drug screening results
Drug No.	Name of compounds (10 μM)	Ratio of cell viability according to MTT
		Glucose/DMSO	Low-glucose/DMSO	Galactose/DMSO	Low-glucose/Glucose	Galactose/Glucose
1	BIIB-021	0.513082	0.433208	0.42161	0.844324	0.82172
2	Zonisamide	1.22144	1.13962	1.09004	0.933014	0.892422
3	Trimetazidine dihydrochloride	1.09509	1.17208	1.18432	1.0703	1.08149
4	Mevastatin	1.00064	1.06642	0.8125	1.06573	0.811982
5	Dicumarol	1.35418	1.13283	1.1303	0.836543	0.834672
6	Trilostane	1.05871	1.16453	1.14619	1.09995	1.08262
7	VER-49009	0.622208	0.470943	0.623941	0.756891	1.00278
8	Triptolide	0.114869	0.197736	0.223517	1.7214	1.94584
9	Mercaptopurine	0.834078	0.943396	0.915254	1.13106	1.09732
10	Hydrocortisone butyrate	1.23803	1.07925	1.06568	0.871741	0.860782
11	Tranylcypromine (2-PCPA) hydrochloride	1.20038	1.1683	1.16102	0.973274	0.967206
12	Orlistat	0.705169	0.706415	0.82839	1.00177	1.17474
13	L(-)-Carnitine	1.32546	1.10264	1.24258	0.831892	0.937472
14	Rosuvastatin	1.2425	1.09962	1.00847	0.885007	0.811649
15	SP2509	0.822591	0.241509	0.290254	0.293596	0.352854
16	Atorvastatin Calcium	1.09572	1.07396	0.909958	0.980139	0.830462
17	Disulfiram	0.755584	0.876226	0.709746	1.15967	0.939334
18	Prednisolone-21-acetate	1.23931	1.05585	1.10593	0.851965	0.892377
19	Mafenide hydrochloride	1.23229	1.08151	1.1303	0.877641	0.917232
20	Pravastatin sodium	1.23038	1.04	1.10381	0.84527	0.897135
21	Pyrimethamine	0.753669	0.748679	0.739407	0.993379	0.981076
22	SN-38	0.282706	0.33283	0.389831	1.1773	1.37893
23	SW033291	1.08105	0.950943	1.04449	0.879651	0.966185
24	PFK-158	0.174218	0.541887	0.711864	3.11039	4.08605
25	Trichlormethiazide	1.24123	1.07321	1.1875	0.864636	0.956716
26	Osalmid	1.22846	0.921509	0.872881	0.750133	0.710548
27	Tretinoin	1.22974	1.03698	1.05297	0.843253	0.856252
28	Chlorothiazide	1.30887	1.06415	1.12818	0.81303	0.861948
29	Quinacrine dihydrochloride	0.121889	0.141887	0.198093	1.16407	1.62519
30	Apigenin	1.0887	0.965283	1.05932	0.886635	0.973012
31	Triapine	0.846203	0.476226	0.493644	0.56278	0.583364
32	Clinofibrate	1.2559	1.18642	1.27119	0.944671	1.01217
33	Brinzolamide	1.3127	1.08906	1.15254	0.829631	0.877994
34	Isovaleramide	1.32291	1.05208	1.1536	0.795274	0.872018
35	Trimethoprim	1.31717	1.03547	1.16419	0.786136	0.883863
36	Urea	1.31334	1.08151	1.19703	0.823482	0.911444
37	Methocarbamol	1.35929	1.04981	1.14831	0.772326	0.844786
38	Ezetimibe	1.14231	0.920755	0.929025	0.806046	0.813287
39	Pitavastatin calcium	0.558392	0.573585	0.615466	1.02721	1.10221
40	Ozagrel	1.39566	1.08679	1.10275	0.778694	0.790131
41	Oltipraz	1.2693	1.14113	1.24788	0.899022	0.983122
42	Tioxolone	1.19336	0.993208	0.95339	0.832276	0.79891
43	Rotenone	0.511168	0.0626415	0.0815678	0.122546	0.159571
44	Topiramate	1.24569	1.06566	1.12818	0.855476	0.905663
45	Pyrazinamide	1.28079	1.06642	1.25212	0.832622	0.977613
46	Melatonine	1.28398	1.10868	1.18326	0.863469	0.921557
47	Levosimendan	1.29994	1.06189	1.29131	0.816876	0.993367
48	U-104	1.28845	1.0966	1.09958	0.851104	0.853411
49	Pemetrexed acid	1.00383	1.01057	0.993644	1.00671	0.989854
50	Sulfanilamide	1.35482	1.04151	1.1589	0.768745	0.85539
51	Luteolin	1.10593	0.967547	1.10275	0.874868	0.997124
52	Curcumin	1.16784	0.972075	1.11229	0.832373	0.952435
53	Trifluridine	0.979579	0.926038	1.06356	0.945343	1.08573
54	HTH-01-015	0.222719	0.551698	0.491525	2.47711	2.20694
55	Cariporide	1.28398	1.00302	1.17691	0.781178	0.916607
56	Teriflunomide	1.34525	1.1034	1.16843	0.820219	0.868564
57	Mycophenolate mofetil	0.613274	0.738113	0.670551	1.20356	1.0934
58	Floxuridine	0.564135	0.687547	0.686441	1.21876	1.2168
59	Sulfamonomethoxine	1.27888	1.06792	1.20551	0.835049	0.942631
60	Sulfabenzamide	1.194	1.03623	1.20339	0.86786	1.00786
61	Ethacridine lactate monohydrate	1.03957	0.917736	0.851695	0.882807	0.819279
62	CFTRinh-172	0.712189	0.676981	0.819915	0.950564	1.15126
63	Silmitasertib	0.710913	0.866415	0.860169	1.21874	1.20995
64	Methotrexate	0.835354	0.890566	0.880297	1.06609	1.0538
65	Gemcitabine	0.885131	1.04151	0.995763	1.17667	1.12499
66	Fluorouracil	0.592853	0.709434	0.738347	1.19664	1.24541
67	Simvastatin	0.495214	0.542642	0.598517	1.09577	1.2086
68	Benzthiazide	1.27888	1.06113	1.15148	0.829738	0.900386
69	Hydrochlorothiazide	1.26165	1.0717	1.22669	0.849444	0.972297
70	BX795	0.24314	0.326038	0.358051	1.34095	1.47261
71	BMS-303141	1.39885	1.05057	1.17373	0.751021	0.839066
72	SCR7 pyrazine	1.27122	1.14566	1.16631	0.90123	0.917477
73	Probucol	1.23931	1.03396	1.08157	0.834304	0.872717
74	Gimeracil	1.37205	1.08604	1.08898	0.791545	0.793691
75	Niflumic acid	1.2693	0.970566	1.13983	0.764644	0.897996
76	Acetazolamide	1.32163	0.98717	1.21186	0.746931	0.916944
77	Mupirocin	1.38162	1.09736	1.19174	0.794254	0.862565
78	BX912	0.574346	0.575094	0.595339	1.0013	1.03655
79	JZL195	0.787492	0.691321	0.825212	0.877877	1.0479
80	Methazolamide	1.33886	1.08981	1.19809	0.813982	0.894858
81	Fluvastatin sodium salt	0.586875	0.637268	0.765464	1.08587	1.30431
82	Osu-03012	0.363111	0.410477	0.274485	1.13045	0.755925
83	(S)-crizotinib	0.204683	0.395889	0.457474	1.93415	2.23503
84	Rabusertib	0.815265	0.665782	0.755155	0.816646	0.926269
85	STF-118804	0.220873	0.169761	0.554124	0.768592	2.50879
86	Rosuvastatin calcium	1.0691	0.869363	1.07345	0.813177	1.00408
87	STF-31	0.138768	0.159151	0.506443	1.14688	3.64956
88	AZD-3965	1.00896	0.993369	1.24098	0.984545	1.22996
89	alpha-Asarone	1.14657	0.938329	1.37242	0.818376	1.19698
90	Nolatrexed	0.892744	0.816313	1.05412	0.914387	1.18077
91	NLG919	0.991038	0.546419	0.753866	0.55136	0.760683
92	Dorsomorphin dihydrochloride	0.689217	0.701592	1.14304	1.01796	1.65846
93	TH287 hydrochloride	0.482798	0.572944	0.738402	1.18672	1.52942
94	Tetrahydro Curcumin	1.0211	0.958223	1.25387	0.938418	1.22795
95	Mitapivat	1.18994	0.974801	1.2951	0.819202	1.08838
96	TH588	1.01532	0.789125	1.04897	0.777216	1.03314
97	Fenretinide	0.701937	0.424403	0.681701	0.604617	0.971171
98	Ozagrel hydrochloride	1.14657	0.992042	1.42397	0.865223	1.24193
99	Dichlorphenamide	1.13674	0.990053	1.375	0.870955	1.20959
100	BX-517	0.840705	0.838196	1.0683	0.997015	1.27072
101	AVN944	0.471813	0.431698	0.650773	0.914977	1.3793
102	Luminespib	0.383348	0.508621	0.725515	1.32679	1.89258
103	SCR7	1.07719	0.953581	1.22294	0.885249	1.1353
104	DASA-58	1.08586	0.864058	1.1018	0.795734	1.01468
105	PKM2 inhibitor	0.991616	0.765915	1.03737	0.772391	1.04614
106	CHS 828	0.183868	0.0649867	0.132732	0.353442	0.721887
107	7ACC2	0.994507	0.838196	1.12629	0.842826	1.13251
108	Ivosidenib	0.967332	0.86008	1.23969	0.889126	1.28156
109	WZ4003	0.957502	0.767905	1.11985	0.801987	1.16955
110	CPI-613	1.13674	0.893899	1.32345	0.786368	1.16425
111	(R)-P7C3-Ome	0.786933	0.681034	0.921392	0.865429	1.17086
112	PIK-93	0.545244	0.649204	0.828608	1.19067	1.5197
113	Sodium Dichloroacetate	1.05233	0.864058	1.2616	0.821093	1.19886
114	Gemcitabine HCl	0.720439	0.86008	1.16366	1.19383	1.61521
115	JZL184	0.930905	0.86008	1.10954	0.923918	1.19189
116	P7C3-A20	0.856317	0.706897	0.896907	0.825508	1.0474
117	Vidofludimus	0.858051	0.822281	1.13144	0.958312	1.31862
118	ETC-1002	1.09801	0.903846	1.25258	0.823171	1.14078
119	CB-839	0.397803	0.327586	0.488402	0.823489	1.22775
120	KML29	0.451576	0.406499	0.666237	0.900179	1.47536
121	PHT-427	1.00145	0.964191	1.26418	0.962799	1.26235
122	XAV939	1.04365	0.908488	1.14304	0.870488	1.09523
123	Bardoxolone	0.0670714	0.0875332	0.208763	1.30507	3.11255
124	BAY-876	0.129517	0.178382	0.527062	1.37728	4.06944
125	WZB117	1.18127	1.01658	1.43943	0.860583	1.21855
126	A 769662	1.17722	1.01658	1.22036	0.863542	1.03665
127	P7C3	0.819312	0.509284	0.893041	0.621599	1.08999
128	Bardoxolone Methyl	0.0433651	0.0484085	0.152062	1.1163	3.50655
129	Halofuginone hydrobromide	0.0705406	0.0802387	0.238402	1.13748	3.37964
130	BPTES	0.391443	0.451592	0.653351	1.15366	1.66908

## Sheet: Raw data
Filter	06:00:00	540	Glucose	10uM plate1										Plate1	Glucose/DMSO
	1.588	0.804	1.307	1.184	1.945	2.057	1.989	1.573	0.961	1.387	1.942	0.024		1.567	0.513082	0.834078	0.755584	1.24123	1.3127	1.2693	1.00383	0.613274	0.885131	1.23931
	0.025	1.914	1.94	1.942	1.925	2.073	1.87	2.123	0.884	0.929	2.15	0.027			1.22144	1.23803	1.23931	1.22846	1.32291	1.19336	1.35482	0.564135	0.592853	1.37205
	0.024	1.716	1.881	1.931	1.927	2.064	0.801	1.733	2.004	0.776	1.989	0.025			1.09509	1.20038	1.23229	1.22974	1.31717	0.511168	1.10593	1.27888	0.495214	1.2693
	0.026	1.568	1.105	1.928	2.051	2.058	1.952	1.83	1.871	2.004	2.071	0.026			1.00064	0.705169	1.23038	1.30887	1.31334	1.24569	1.16784	1.194	1.27888	1.32163
	0.027	2.122	2.077	1.181	0.191	2.13	2.007	1.535	1.629	1.977	2.165	0.026			1.35418	1.32546	0.753669	0.121889	1.35929	1.28079	0.979579	1.03957	1.26165	1.38162
	0.03	1.659	1.947	0.443	1.706	1.79	2.012	0.349	1.116	0.381	0.9	0.027			1.05871	1.2425	0.282706	1.0887	1.14231	1.28398	0.222719	0.712189	0.24314	0.574346
	0.025	0.975	1.289	1.694	1.326	0.875	2.037	2.012	1.114	2.192	1.234	0.026			0.622208	0.822591	1.08105	0.846203	0.558392	1.29994	1.28398	0.710913	1.39885	0.787492
	1.546	0.18	1.717	0.273	1.968	2.187	2.019	2.108	1.309	1.992	2.098	0.025			0.114869	1.09572	0.174218	1.2559	1.39566	1.28845	1.34525	0.835354	1.27122	1.33886
Filter	06:00:00	540	Glucose	10uM plate2										Plate2	Glucose/DMSO
	1.777	1.015	1.849	1.714	1.756	0.816	0.318	1.361	1.481	1.732	2.036	0.063		1.7295	0.586875	1.0691	0.991038	1.01532	0.471813	0.183868	0.786933	0.856317	1.00145	1.17722
	0.027	0.628	0.24	1.192	1.214	0.663	1.72	0.943	1.484	1.805	1.417	0.046			0.363111	0.138768	0.689217	0.701937	0.383348	0.994507	0.545244	0.858051	1.04365	0.819312
	0.027	0.354	1.745	0.835	1.983	1.863	1.673	1.82	1.899	0.116	0.075	0.045			0.204683	1.00896	0.482798	1.14657	1.07719	0.967332	1.05233	1.09801	0.0670714	0.0433651
	0.028	1.41	1.983	1.766	1.966	1.878	1.656	1.246	0.688	0.224	0.122	0.054			0.815265	1.14657	1.0211	1.13674	1.08586	0.957502	0.720439	0.397803	0.129517	0.0705406
	0.028	0.382	1.544	2.058	1.454	1.715	1.966	1.61	0.781	2.043	0.677	0.07			0.220873	0.892744	1.18994	0.840705	0.991616	1.13674	0.930905	0.451576	1.18127	0.391443
	0.03	0.03	0.03	0.03	0.03	0.03	0.03	0.029	0.025	0.03	0.029	0.027
	0.063	0.03	0.028	0.03	0.027	0.027	0.028	0.027	0.027	0.027	0.028	0.026		Plate1	Low-glucose/DMSO
	1.682	0.028	0.028	0.028	0.029	0.029	0.027	0.027	0.027	0.027	0.028	0.027		1.325	0.433208	0.943396	0.876226	1.07321	1.08906	1.14113	1.01057	0.738113	1.04151	1.03396
															1.13962	1.07925	1.05585	0.921509	1.05208	0.993208	1.04151	0.687547	0.709434	1.08604
Filter	06:00:00	540	Low-glucose	10uM plate1											1.17208	1.1683	1.08151	1.03698	1.03547	0.0626415	0.967547	1.06792	0.542642	0.970566
	0.92	0.574	1.25	1.161	1.422	1.443	1.512	1.339	0.978	1.38	1.37	1.282			1.06642	0.706415	1.04	1.06415	1.08151	1.06566	0.972075	1.03623	1.06113	0.98717
	0.027	1.51	1.43	1.399	1.221	1.394	1.316	1.38	0.911	0.94	1.439	0.025			1.13283	1.10264	0.748679	0.141887	1.04981	1.06642	0.926038	0.917736	1.0717	1.09736
	0.028	1.553	1.548	1.433	1.374	1.372	0.083	1.282	1.415	0.719	1.286	0.026			1.16453	1.09962	0.33283	0.965283	0.920755	1.10868	0.551698	0.676981	0.326038	0.575094
	0.029	1.413	0.936	1.378	1.41	1.433	1.412	1.288	1.373	1.406	1.308	0.026			0.470943	0.241509	0.950943	0.476226	0.573585	1.06189	1.00302	0.866415	1.05057	0.691321
	0.029	1.501	1.461	0.992	0.188	1.391	1.413	1.227	1.216	1.42	1.454	0.027			0.197736	1.07396	0.541887	1.18642	1.08679	1.0966	1.1034	0.890566	1.14566	1.08981
	0.03	1.543	1.457	0.441	1.279	1.22	1.469	0.731	0.897	0.432	0.762	0.036
	0.027	0.624	0.32	1.26	0.631	0.76	1.407	1.329	1.148	1.392	0.916	0.028		Plate2	Low-glucose/DMSO
	1.106	0.262	1.423	0.718	1.572	1.44	1.453	1.462	1.18	1.518	1.444	1.368		1.508	0.637268	0.869363	0.546419	0.789125	0.431698	0.0649867	0.681034	0.706897	0.964191	1.01658
															0.410477	0.159151	0.701592	0.424403	0.508621	0.838196	0.649204	0.822281	0.908488	0.509284
Filter	06:00:00	540	Low-glucose	10uM plate2											0.395889	0.993369	0.572944	0.992042	0.953581	0.86008	0.864058	0.903846	0.0875332	0.0484085
	0.773	0.961	1.311	0.824	1.19	0.651	0.098	1.027	1.066	1.454	1.533	1.431			0.665782	0.938329	0.958223	0.990053	0.864058	0.767905	0.86008	0.327586	0.178382	0.0802387
	0.028	0.619	0.24	1.058	0.64	0.767	1.264	0.979	1.24	1.37	0.768	0.026			0.169761	0.816313	0.974801	0.838196	0.765915	0.893899	0.86008	0.406499	1.01658	0.451592
	0.027	0.597	1.498	0.864	1.496	1.438	1.297	1.303	1.363	0.132	0.073	0.026
	0.027	1.004	1.415	1.445	1.493	1.303	1.158	1.297	0.494	0.269	0.121	0.026		Plate1	Galactose/DMSO
	0.028	0.256	1.231	1.47	1.264	1.155	1.348	1.297	0.613	1.533	0.681	0.027		0.944	0.42161	0.915254	0.709746	1.1875	1.15254	1.24788	0.993644	0.670551	0.995763	1.08157
	0.03	0.03	0.029	0.029	0.031	0.03	0.03	0.029	0.032	0.029	0.029	0.027			1.09004	1.06568	1.10593	0.872881	1.1536	0.95339	1.1589	0.686441	0.738347	1.08898
	0.029	0.031	0.028	0.03	0.028	0.027	0.028	0.027	0.029	0.027	0.029	0.027			1.18432	1.16102	1.1303	1.05297	1.16419	0.0815678	1.10275	1.20551	0.598517	1.13983
	0.567	0.029	0.028	0.028	0.028	0.029	0.027	0.028	0.027	0.027	0.027	1.585			0.8125	0.82839	1.10381	1.12818	1.19703	1.12818	1.11229	1.20339	1.15148	1.21186
															1.1303	1.24258	0.739407	0.198093	1.14831	1.25212	1.06356	0.851695	1.22669	1.19174
Filter	06:00:00	540	Galactose	10uM plate1											1.14619	1.00847	0.389831	1.05932	0.929025	1.18326	0.491525	0.819915	0.358051	0.595339
	1.447	0.398	0.864	0.67	1.121	1.088	1.178	0.938	0.633	0.94	1.021	0.929			0.623941	0.290254	1.04449	0.493644	0.615466	1.29131	1.17691	0.860169	1.17373	0.825212
	0.026	1.029	1.006	1.044	0.824	1.089	0.9	1.094	0.648	0.697	1.028	0.026			0.223517	0.909958	0.711864	1.27119	1.10275	1.09958	1.16843	0.880297	1.16631	1.19809
	0.026	1.118	1.096	1.067	0.994	1.099	0.077	1.041	1.138	0.565	1.076	0.025
	0.027	0.767	0.782	1.042	1.065	1.13	1.065	1.05	1.136	1.087	1.144	0.026		Plate2	Galactose/DMSO
	0.027	1.067	1.173	0.698	0.187	1.084	1.182	1.004	0.804	1.158	1.125	0.026		0.776	0.765464	1.07345	0.753866	1.04897	0.650773	0.132732	0.921392	0.896907	1.26418	1.22036
	0.024	1.082	0.952	0.368	1	0.877	1.117	0.464	0.774	0.338	0.562	0.026			0.274485	0.506443	1.14304	0.681701	0.725515	1.12629	0.828608	1.13144	1.14304	0.893041
	0.028	0.589	0.274	0.986	0.466	0.581	1.219	1.111	0.812	1.108	0.779	0.025			0.457474	1.24098	0.738402	1.42397	1.22294	1.23969	1.2616	1.25258	0.208763	0.152062
	1.357	0.211	0.859	0.672	1.2	1.041	1.038	1.103	0.831	1.101	1.131	0.959			0.755155	1.37242	1.25387	1.375	1.1018	1.11985	1.16366	0.488402	0.527062	0.238402
															0.554124	1.05412	1.2951	1.0683	1.03737	1.32345	1.10954	0.666237	1.43943	0.653351
Filter	06:00:00	540	Galactose	10uM plate2
	1.378	0.594	0.833	0.585	0.814	0.505	0.103	0.715	0.696	0.981	0.947	0.793
	0.027	0.213	0.393	0.887	0.529	0.563	0.874	0.643	0.878	0.887	0.693	0.026
	0.026	0.355	0.963	0.573	1.105	0.949	0.962	0.979	0.972	0.162	0.118	0.026
	0.027	0.586	1.065	0.973	1.067	0.855	0.869	0.903	0.379	0.409	0.185	0.027
	0.028	0.43	0.818	1.005	0.829	0.805	1.027	0.861	0.517	1.117	0.507	0.026
	0.03	0.03	0.029	0.029	0.031	0.03	0.03	0.03	0.03	0.029	0.029	0.028
	0.029	0.031	0.028	0.03	0.028	0.028	0.029	0.028	0.029	0.028	0.03	0.028
	1.388	0.028	0.029	0.028	0.028	0.029	0.028	0.028	0.027	0.027	0.028	0.759
Plate 1
a	Empty	848695-25-0	50-44-2	97-77-8	133-67-5	138890-62-7	64224-21-1	137281-23-3	115007-34-6	95058-81-4	23288-49-5	Empty
		BIIB-021	Mercaptopurine	Disulfiram	Trichlormethiazide	Brinzolamide	Oltipraz	Pemetrexed acid	Mycophenolate mofetil	Gemcitabine	Probucol
b	Empty	68291-97-4	13609-67-1	52-21-1	526-18-1	541-46-8	4991-65-5	63-74-1	50-91-9	51-21-8	103766-25-2	Empty
		Zonisamide	Hydrocortisone butyrate	Prednisolone-21-acetate	Osalmid	Isovaleramide	Tioxolone	Sulfanilamide	Floxuridine	Fluorouracil	Gimeracil
c	Empty	13171-25-0	1986-47-6	138-37-4	302-79-4	738-70-5	83-79-4	491-70-3	1220-83-3	79902-63-9	4394-00-7	Empty
		Trimetazidine dihydrochloride	Tranylcypromine (2-PCPA) hydrochloride	Mafenide hydrochloride	Tretinoin	Trimethoprim	Rotenone	Luteolin	Sulfamonomethoxine	Simvastatin	Niflumic acid
d	Empty	73573-88-3	96829-58-2	81131-70-6	58-94-6	57-13-6	97240-79-4	458-37-7	127-71-9	91-33-8	59-66-5	Empty
		Mevastatin	Orlistat	Pravastatin sodium	Chlorothiazide	Urea	Topiramate	Curcumin	Sulfabenzamide	Benzthiazide	Acetazolamide
e	Empty	66-76-2	541-15-1	58-14-0	69-05-6	532-03-6	98-96-4	70-00-8	6402-23-9	58-93-5	12650-69-0	Empty
		Dicumarol	L(-)-Carnitine	Pyrimethamine	Quinacrine dihydrochloride	Methocarbamol	Pyrazinamide	Trifluridine	Ethacridine lactate monohydrate	Hydrochlorothiazide	Mupirocin
f	Empty	13647-35-3	287714-41-4	86639-52-3	520-36-5	163222-33-1	73-31-4	1613724-42-7	307510-92-5	702675-74-9	702674-56-4	Empty
		Trilostane	Rosuvastatin	SN-38	Apigenin	Ezetimibe	Melatonine	HTH-01-015	CFTRinh-172	BX795	BX912
g	Empty	940289-57-6	1423715-09-6	459147-39-8	143621-35-6	147526-32-7	141505-33-1	159138-80-4	1009820-21-6	943962-47-8	1210004-12-8	Empty
		VER-49009	SP2509	SW033291	Triapine	Pitavastatin calcium	Levosimendan	Cariporide	Silmitasertib	BMS-303141	JZL195
h	Empty	38748-32-2	134523-03-8	1462249-75-7	30299-08-2	82571-53-7	178606-66-1	108605-62-5	59-05-2	14892-97-8	554-57-4	Empty
		Triptolide	Atorvastatin Calcium	PFK-158	Clinofibrate	Ozagrel	U-104	Teriflunomide	Methotrexate	SCR7 pyrazine	Methazolamide
Plate 2
	1	2	3	4	5	6	7	8	9	10	11	12
a	Empty	93957-55-2	147098-20-2	1402836-58-1	1609960-31-7	297730-17-7	200484-11-3	1235481-43-2	1235481-90-9	1191951-57-1	844499-71-4	Empty
		Fluvastatin sodium salt	Rosuvastatin calcium	NLG919	TH588	AVN944	CHS 828	(R)-P7C3-Ome	P7C3-A20	PHT-427	A 769662
b	Empty	742112-33-0	724741-75-7	1219168-18-9	65646-68-6	747412-49-3	1472624-85-3	593960-11-3	717824-30-1	284028-89-3	301353-96-8	Empty
		Osu-03012	STF-31	Dorsomorphin dihydrochloride	Fenretinide	Luminespib	7ACC2	PIK-93	Vidofludimus	XAV939	P7C3
c	Empty	1374356-45-2	1448671-31-5	1609960-30-6	78712-43-3	1533426-72-0	1448347-49-6	2156-56-1	738606-46-7	218600-44-3	218600-53-4	Empty
		(S)-crizotinib	AZD-3965	TH287 hydrochloride	Ozagrel hydrochloride	SCR7	Ivosidenib	Sodium Dichloroacetate	ETC-1002	Bardoxolone	Bardoxolone Methyl
d	Empty	911222-45-2	2883-98-9	36062-04-1	120-97-8	1203494-49-8	1214265-58-3	122111-03-9	1439399-58-2	1799753-84-6	64924-67-0	Empty
		Rabusertib	alpha-Asarone	Tetrahydro Curcumin	Dichlorphenamide	DASA-58	WZ4003	Gemcitabine HCl	CB-839	BAY-876	Halofuginone hydrobromide
e	Empty	894187-61-2	147149-76-6	1260075-17-9	850717-64-5	94164-88-2	95809-78-2	1101854-58-3	1380424-42-9	1223397-11-2	314045-39-1	Empty
		STF-118804	Nolatrexed	Mitapivat	BX-517	PKM2 inhibitor	CPI-613	JZL184	KML29	WZB117	BPTES
