# Supplementary material for: Potential role of lipophagy impairment for anticancer effects of glycolysis-suppressed pancreatic ductal adenocarcinoma cells
Source: Cell Death Discov. 2024 Apr 5;10:166. doi: 10.1038/s41420-024-01933-4 (PMC10997792; doi:10.1038/s41420-024-01933-4)
Supplement: Supplementary file 4 — Supplementary Table 2 [file 41420_2024_1933_MOESM4_ESM.xlsx]

## Sheet: Sheet1
The sequence of oligonucleotides used for siRNA
	Variants
Gene	1 (form 5' to 3')	2 (form 5' to 3')
human Lysine-Specific Demethylase 1 (LSD1)	CCACCGAGUUCACAGUUAUdTdT	CCGGAUGACUUCUCAAGAAdTdT
human Lysine-Specific Demethylase 2 (LSD2)	GAAAAAAGCAUCUUUUGAUdTdT	GCAAGAUUGCAGCAUUUUAdTdT
