# Supplementary material for: Potential role of lipophagy impairment for anticancer effects of glycolysis-suppressed pancreatic ductal adenocarcinoma cells
Source: Cell Death Discov. 2024 Apr 5;10:166. doi: 10.1038/s41420-024-01933-4 (PMC10997792; doi:10.1038/s41420-024-01933-4)
Supplement: Supplementary file 5 — Supplementary Table 3 [file 41420_2024_1933_MOESM5_ESM.xlsx]

## Sheet: Sheet1
RT-PCR primers
	Sybrgreen
Gene (human)	Forward	Reverse
Lactate dehydrogenase A (LDHA)	GGAGATCCATCATCTCTCC	GGCCTGCCATCAGTATCT
Hexokinase II (HK2)	ACAGGTGCTCTCAAGCCCTAAG	CGAGGCCGCATCTCAGAGCGG
Pyruvate dehydrogenase kinase 1 (PDK-1)	CGGATGCAGAAACCGAC	ACTGAACATTCTGGCT
Pyruvate dehydrogenase (PDH)	CCCCACAGACCATCTCATCAC	CCACCTCCTTTTCGTCCTGTAA
Carnitine palmitoyltransferase 1 (CPT1)	ATCAATCGGACTCTGGAAACGG	TCAGGGAGTAGCGCATGGT
Carnitine palmitoyltransferase 2 (CPT2)	CATACAAGCTACATTCGGGACC	AGCCCGGAGTGTCTTCAGAA
Lysine specific demethylase 1 (LSD1)	ACCACAACAGACCCAGAAGG	GGTGCTTCTAATTGTTGGAGAG
lysine specific demethylase 2 (LSD2)	CCTGGCTTTGAGAAACCTCATC	TCTCCACTTCCTGAACGCATC
Short chain acyl-CoA dehydrogenase (SCAD)	CGGCAGTTACACACCATCTAC	GCAATGGGAAACAACTCCTTCTC
Medium chain acyl-CoA dehydrogenase (MCAD)	CAAGTATGCCCTGGAAAGGA	AAGCTGCTCTCTGGTAACTC
Long chain acyl-CoA dehydrogenase (LCAD)	GGTGTTCATCAGTAATGGGTCAT	CACTGTCTGTAGGTGAGCAACTG
Very long chain acyl-CoA dehydrogenase (VLCAD)	TCAGAGCATCGGTTTCAAAGG	AGGGCTCGGTTAGACAGAAAG
β-actin	TTCAACACCCCAGCCATGTACG	GTGGTGGTGAAGCTGTAGCC
18s ribosomal	GGAGATCCATCATCTCTCC	GGCCTGCCATCAGTATCT
