# Supplementary material for: Potential role of lipophagy impairment for anticancer effects of glycolysis-suppressed pancreatic ductal adenocarcinoma cells
Source: Cell Death Discov. 2024 Apr 5;10:166. doi: 10.1038/s41420-024-01933-4 (PMC10997792; doi:10.1038/s41420-024-01933-4)
Supplement: Supplementary file 6 — Supplementary Table 4 [file 41420_2024_1933_MOESM6_ESM.xlsx]

## Sheet: Sheet1
source	term_name	term_id	adjusted_p_value	negative_log10_of_adjusted_p_value	term_size	query_size	intersection_size	effective_domain_size	intersections
GO:MF	oxidoreductase activity	GO:0016491	1.88221e-08	7.72533	754	180	29	20166	PDIA4,P4HB,PDIA3,PDIA6,IDH1,VAT1,PHGDH,PYCR1,SCO2,PRDX5,PYCR2,BLVRB,NDUFA5,ND5,NQO2,HMOX1,COX5A,NDUFS7,ALDH4A1,FTH1,COX5B,NDUFB9,BCKDHB,NDUFA7,PDIA5,COX7A2,DHTKD1,COX6A1,NDUFB7
GO:MF	protein disulfide isomerase activity	GO:0003756	7.35146e-08	7.13363	18	180	7	20166	PDIA4,P4HB,PDIA3,PDIA6,CRELD2,PDIA5,CRELD1
GO:MF	intramolecular oxidoreductase activity, transposing S-S bonds	GO:0016864	7.35146e-08	7.13363	18	180	7	20166	PDIA4,P4HB,PDIA3,PDIA6,CRELD2,PDIA5,CRELD1
GO:MF	catalytic activity	GO:0003824	1.03344e-07	6.98572	5682	180	91	20166	HSP90B1,HSPA5,PDIA4,P4HB,CARS,PDIA3,UAP1,SQSTM1,PDIA6,GOT1,ASNS,PSAT1,LONP1,WARS,IDH1,VAT1,PDXK,PHGDH,PYCR1,SCO2,OGT,GBE1,ERAP1,PRDX5,PYCR2,UPP1,ADA,PYCARD,BLVRB,NDUFA5,FKBP2,ASL,ND5,FBXO2,NQO2,FAH,SDSL,PRPSAP2,HMOX1,COX5A,GMPPA,EPHX1,HINT2,HMGA2,NDUFS7,NIT1,ISYNA1,ALDH4A1,FTH1,COX5B,PSMB9,NDUFB9,KIF3B,GCSH,BCKDHB,NDUFA7,TRIM16,PTRHD1,PADI2,CRELD2,PDIA5,HMGCL,COX7A2,CASP4,PTER,GDA,CLN5,GAA,MIF,CR…
GO:MF	electron transfer activity	GO:0009055	5.0476e-07	6.29691	120	180	12	20166	PHGDH,NDUFA5,ND5,NQO2,COX5A,NDUFS7,ALDH4A1,COX5B,NDUFB9,NDUFA7,COX6A1,NDUFB7
GO:MF	oxidoreduction-driven active transmembrane transporter activity	GO:0015453	6.57854e-06	5.18187	69	180	9	20166	NDUFA5,ND5,COX5A,NDUFS7,COX5B,NDUFB9,NDUFA7,COX6A1,NDUFB7
GO:MF	intramolecular oxidoreductase activity	GO:0016860	1.83429e-05	4.73653	55	180	8	20166	PDIA4,P4HB,PDIA3,PDIA6,CRELD2,PDIA5,MIF,CRELD1
GO:MF	NAD(P)H dehydrogenase (quinone) activity	GO:0003955	8.55585e-05	4.06774	45	180	7	20166	NDUFA5,ND5,NQO2,NDUFS7,NDUFB9,NDUFA7,NDUFB7
GO:MF	oxidoreductase activity, acting on NAD(P)H, quinone or similar compound as acceptor	GO:0016655	0.000455509	3.3415	57	180	7	20166	NDUFA5,ND5,NQO2,NDUFS7,NDUFB9,NDUFA7,NDUFB7
GO:MF	protein-disulfide reductase activity	GO:0015035	0.000742843	3.1291	39	180	6	20166	PDIA4,P4HB,PDIA3,PDIA6,SCO2,PDIA5
GO:MF	NADH dehydrogenase (ubiquinone) activity	GO:0008137	0.00100872	2.99623	41	180	6	20166	NDUFA5,ND5,NDUFS7,NDUFB9,NDUFA7,NDUFB7
GO:MF	NADH dehydrogenase (quinone) activity	GO:0050136	0.00116817	2.9325	42	180	6	20166	NDUFA5,ND5,NDUFS7,NDUFB9,NDUFA7,NDUFB7
GO:MF	protein binding	GO:0005515	0.00144341	2.84061	14832	180	158	20166	PLEC,HSP90B1,VIM,HYOU1,HSPA5,PDIA4,P4HB,MAP1B,MVP,CARS,PDIA3,UAP1,SQSTM1,PDIA6,CKAP4,ASNS,FLNC,RCN1,PSAT1,LONP1,TES,WARS,IDH1,VAT1,CSRP1,PDXK,PYCR1,ARHGEF2,COPS2,SCO2,OGT,GBE1,DNAJC3,ERAP1,S100A11,PRDX5,NUCB2,PYCR2,MYL9,LGALS3,UPP1,ADA,PYCARD,HLA-B,BLVRB,MANF,NDUFA5,MCFD2,CSTB,FKBP2,ASL,SDF2L1,FBXO2,NQO2,FAH,SDSL,PRPSAP2,ISOC2,HMOX1,COX5A,GMPPA,EPHX1,STX12,HMGA2,NDUFAB1,TMEM14C,ISG15,TMEM41B,MT2A…
GO:MF	disulfide oxidoreductase activity	GO:0015036	0.00154888	2.80998	44	180	6	20166	PDIA4,P4HB,PDIA3,PDIA6,SCO2,PDIA5
GO:MF	NADH dehydrogenase activity	GO:0003954	0.00154888	2.80998	44	180	6	20166	NDUFA5,ND5,NDUFS7,NDUFB9,NDUFA7,NDUFB7
GO:MF	primary active transmembrane transporter activity	GO:0015399	0.00193447	2.71344	170	180	10	20166	NDUFA5,ND5,COX5A,NDUFS7,COX5B,NDUFB9,NDUFA7,COX6A1,NDUFB7,ABCD2
GO:MF	isomerase activity	GO:0016853	0.00193447	2.71344	170	180	10	20166	PDIA4,P4HB,PDIA3,PDIA6,FKBP2,ISYNA1,CRELD2,PDIA5,MIF,CRELD1
GO:MF	oxidoreductase activity, acting on NAD(P)H	GO:0016651	0.00866933	2.06201	88	180	7	20166	NDUFA5,ND5,NQO2,NDUFS7,NDUFB9,NDUFA7,NDUFB7
GO:MF	oxidoreductase activity, acting on a sulfur group of donors	GO:0016667	0.00976058	2.01052	60	180	6	20166	PDIA4,P4HB,PDIA3,PDIA6,SCO2,PDIA5
GO:BP	generation of precursor metabolites and energy	GO:0006091	3.11762e-12	11.5062	505	175	28	21092	PLEC,IDH1,PHGDH,SCO2,OGT,GBE1,NDUFA5,ND5,NQO2,COX5A,NDUFAB1,NDUFS7,NDUFA13,ALDH4A1,COX5B,NDUFB9,NDUFA7,PDIA5,HMGCL,UQCRB,COX7A2,UQCC2,GAA,DHTKD1,SIRT3,SHPK,COX6A1,NDUFB7
GO:BP	electron transport chain	GO:0022900	1.47878e-11	10.8301	176	175	18	21092	PLEC,PHGDH,SCO2,NDUFA5,ND5,NQO2,COX5A,NDUFAB1,NDUFS7,ALDH4A1,COX5B,NDUFB9,NDUFA7,PDIA5,UQCRB,COX7A2,COX6A1,NDUFB7
GO:BP	cellular respiration	GO:0045333	3.02881e-10	9.51873	241	175	19	21092	PLEC,IDH1,SCO2,NDUFA5,ND5,COX5A,NDUFAB1,NDUFS7,NDUFA13,COX5B,NDUFB9,NDUFA7,UQCRB,COX7A2,UQCC2,DHTKD1,SIRT3,COX6A1,NDUFB7
GO:BP	small molecule metabolic process	GO:0044281	6.91154e-10	9.16043	1837	175	48	21092	CARS,UAP1,GOT1,ASNS,PSAT1,WARS,IDH1,PDXK,PHGDH,PYCR1,OGT,PYCR2,UPP1,ADA,PYCARD,NDUFA5,ASL,ND5,NQO2,FAH,SDSL,PRPSAP2,EPHX1,NDUFAB1,NDUFS7,ISYNA1,NDUFA13,ALDH4A1,SLC2A1,DBI,NDUFB9,GCSH,BCKDHB,NDUFA7,HMGCL,SEC14L2,GDA,GAA,MIF,DHTKD1,AMDHD2,SHPK,FUCA1,TSPO,SLC52A2,NDUFB7,ABCD2,APOD
GO:BP	energy derivation by oxidation of organic compounds	GO:0015980	1.05339e-09	8.97741	331	175	21	21092	PLEC,IDH1,SCO2,GBE1,NDUFA5,ND5,COX5A,NDUFAB1,NDUFS7,NDUFA13,COX5B,NDUFB9,NDUFA7,UQCRB,COX7A2,UQCC2,GAA,DHTKD1,SIRT3,COX6A1,NDUFB7
GO:BP	aerobic respiration	GO:0009060	1.19435e-09	8.92287	195	175	17	21092	IDH1,NDUFA5,ND5,COX5A,NDUFAB1,NDUFS7,NDUFA13,COX5B,NDUFB9,NDUFA7,UQCRB,COX7A2,UQCC2,DHTKD1,SIRT3,COX6A1,NDUFB7
GO:BP	respiratory electron transport chain	GO:0022904	2.91947e-09	8.5347	121	175	14	21092	PLEC,SCO2,NDUFA5,ND5,COX5A,NDUFAB1,NDUFS7,COX5B,NDUFB9,NDUFA7,UQCRB,COX7A2,COX6A1,NDUFB7
GO:BP	aerobic electron transport chain	GO:0019646	2.85576e-08	7.54428	92	175	12	21092	NDUFA5,ND5,COX5A,NDUFAB1,NDUFS7,COX5B,NDUFB9,NDUFA7,UQCRB,COX7A2,COX6A1,NDUFB7
GO:BP	oxidative phosphorylation	GO:0006119	3.88615e-08	7.41048	146	175	14	21092	NDUFA5,ND5,COX5A,NDUFAB1,NDUFS7,NDUFA13,COX5B,NDUFB9,NDUFA7,UQCRB,COX7A2,UQCC2,COX6A1,NDUFB7
GO:BP	ATP synthesis coupled electron transport	GO:0042773	7.80725e-08	7.1075	100	175	12	21092	NDUFA5,ND5,COX5A,NDUFAB1,NDUFS7,COX5B,NDUFB9,NDUFA7,UQCRB,COX7A2,COX6A1,NDUFB7
GO:BP	mitochondrial ATP synthesis coupled electron transport	GO:0042775	7.80725e-08	7.1075	100	175	12	21092	NDUFA5,ND5,COX5A,NDUFAB1,NDUFS7,COX5B,NDUFB9,NDUFA7,UQCRB,COX7A2,COX6A1,NDUFB7
GO:BP	catabolic process	GO:0009056	3.49921e-07	6.45603	2587	175	53	21092	HSP90B1,VIM,HSPA5,SQSTM1,GOT1,LONP1,IDH1,OGT,DNAJC3,ERAP1,PRDX5,UPP1,ADA,PYCARD,BLVRB,SDF2L1,FBXO2,NQO2,FAH,SDSL,HMOX1,EPHX1,HINT2,STX12,ISG15,TMEM41B,NIT1,NDUFA13,VPS37B,ALDH4A1,PSMB9,GCSH,BCKDHB,SCOC,HMGCL,EPG5,PTER,GDA,CLN5,GAA,DHTKD1,AMDHD2,TRAPPC8,FUCA1,TSPO,UBE2H,UBE2L6,ISG20,RNASEH1,DNASE1L3,ABCD2,RBCK1,SMG8
GO:BP	organonitrogen compound metabolic process	GO:1901564	1.42225e-06	5.84702	6522	175	93	21092	PLEC,HSP90B1,VIM,HSPA5,P4HB,MVP,CARS,SQSTM1,GOT1,ASNS,PSAT1,LONP1,WARS,IDH1,PDXK,PHGDH,PYCR1,ARHGEF2,COPS2,OGT,DNAJC3,ERAP1,PRDX5,PYCR2,LGALS3,UPP1,ADA,PYCARD,BLVRB,NDUFA5,CSTB,FKBP2,ASL,ND5,SDF2L1,FBXO2,FAH,SDSL,PRPSAP2,HMOX1,HINT2,HMGA2,NDUFAB1,TMEM14C,ISG15,NDUFS7,NDUFA13,VPS37B,ALDH4A1,DPY30,ARL6IP5,PFDN6,DBI,PSMB9,NDUFB9,GCSH,BCKDHB,NDUFA7,TRIM16,PTTG1IP,HMGCL,CASP4,UQCC2,GDA,CLN5,SERPINB8,P…
GO:BP	cellular catabolic process	GO:0044248	4.45922e-06	5.35074	2121	175	45	21092	HSP90B1,VIM,HSPA5,SQSTM1,GOT1,LONP1,IDH1,OGT,ERAP1,PRDX5,UPP1,ADA,PYCARD,BLVRB,FBXO2,NQO2,FAH,SDSL,HMOX1,EPHX1,STX12,ISG15,TMEM41B,NIT1,VPS37B,ALDH4A1,GCSH,BCKDHB,SCOC,HMGCL,EPG5,GDA,GAA,AMDHD2,TRAPPC8,FUCA1,TSPO,UBE2H,UBE2L6,ISG20,RNASEH1,DNASE1L3,ABCD2,RBCK1,SMG8
GO:BP	mitochondrial respiratory chain complex assembly	GO:0033108	1.55007e-05	4.80965	97	175	10	21092	SCO2,NDUFA5,ND5,NDUFAB1,NDUFS7,NDUFA13,NDUFB9,TFAM,UQCC2,NDUFB7
GO:BP	protein folding in endoplasmic reticulum	GO:0034975	3.16851e-05	4.49914	11	175	5	21092	HSP90B1,HSPA5,P4HB,PDIA3,DNAJC3
GO:BP	mitochondrion organization	GO:0007005	3.66096e-05	4.4364	531	175	20	21092	PLEC,SQSTM1,LONP1,VAT1,SCO2,OGT,PYCARD,NDUFA5,ND5,NDUFAB1,NDUFS7,NDUFA13,NDUFB9,TFAM,BLOC1S2,HMGCL,COX7A2,UQCC2,TSPO,NDUFB7
GO:BP	cellular amino acid metabolic process	GO:0006520	5.07351e-05	4.29469	295	175	15	21092	CARS,GOT1,ASNS,PSAT1,WARS,PHGDH,PYCR1,PYCR2,ASL,FAH,SDSL,ALDH4A1,GCSH,BCKDHB,HMGCL
GO:BP	carboxylic acid metabolic process	GO:0019752	9.6209e-05	4.01678	925	175	26	21092	CARS,GOT1,ASNS,PSAT1,WARS,IDH1,PHGDH,PYCR1,OGT,PYCR2,PYCARD,ASL,FAH,SDSL,EPHX1,NDUFAB1,ALDH4A1,SLC2A1,DBI,GCSH,BCKDHB,HMGCL,MIF,DHTKD1,AMDHD2,ABCD2
GO:BP	organic substance catabolic process	GO:1901575	0.000140784	3.85145	2128	175	42	21092	HSP90B1,VIM,HSPA5,SQSTM1,GOT1,LONP1,IDH1,OGT,DNAJC3,ERAP1,UPP1,ADA,BLVRB,SDF2L1,FBXO2,NQO2,FAH,SDSL,HMOX1,HINT2,ISG15,NDUFA13,VPS37B,ALDH4A1,PSMB9,GCSH,BCKDHB,HMGCL,GDA,CLN5,GAA,DHTKD1,AMDHD2,FUCA1,UBE2H,UBE2L6,ISG20,RNASEH1,DNASE1L3,ABCD2,RBCK1,SMG8
GO:BP	proton motive force-driven mitochondrial ATP synthesis	GO:0042776	0.000158143	3.80095	67	175	8	21092	NDUFA5,ND5,NDUFAB1,NDUFS7,NDUFA13,NDUFB9,NDUFA7,NDUFB7
GO:BP	oxoacid metabolic process	GO:0043436	0.000166297	3.77912	951	175	26	21092	CARS,GOT1,ASNS,PSAT1,WARS,IDH1,PHGDH,PYCR1,OGT,PYCR2,PYCARD,ASL,FAH,SDSL,EPHX1,NDUFAB1,ALDH4A1,SLC2A1,DBI,GCSH,BCKDHB,HMGCL,MIF,DHTKD1,AMDHD2,ABCD2
GO:BP	organic acid metabolic process	GO:0006082	0.000192025	3.71664	958	175	26	21092	CARS,GOT1,ASNS,PSAT1,WARS,IDH1,PHGDH,PYCR1,OGT,PYCR2,PYCARD,ASL,FAH,SDSL,EPHX1,NDUFAB1,ALDH4A1,SLC2A1,DBI,GCSH,BCKDHB,HMGCL,MIF,DHTKD1,AMDHD2,ABCD2
GO:BP	alpha-amino acid biosynthetic process	GO:1901607	0.000250792	3.60069	71	175	8	21092	GOT1,ASNS,PSAT1,PHGDH,PYCR1,PYCR2,ASL,SDSL
GO:BP	alpha-amino acid metabolic process	GO:1901605	0.000306013	3.51426	206	175	12	21092	GOT1,ASNS,PSAT1,PHGDH,PYCR1,PYCR2,ASL,FAH,SDSL,ALDH4A1,GCSH,HMGCL
GO:BP	mitochondrial electron transport, NADH to ubiquinone	GO:0006120	0.000392853	3.40577	51	175	7	21092	NDUFA5,ND5,NDUFAB1,NDUFS7,NDUFB9,NDUFA7,NDUFB7
GO:BP	protein folding	GO:0006457	0.000396829	3.4014	211	175	12	21092	HSP90B1,HYOU1,HSPA5,PDIA4,P4HB,PDIA3,PDIA6,DNAJC3,FKBP2,SDF2L1,PFDN6,PDIA5
GO:BP	cellular amino acid biosynthetic process	GO:0008652	0.000475495	3.32285	77	175	8	21092	GOT1,ASNS,PSAT1,PHGDH,PYCR1,PYCR2,ASL,SDSL
GO:BP	proton motive force-driven ATP synthesis	GO:0015986	0.000475495	3.32285	77	175	8	21092	NDUFA5,ND5,NDUFAB1,NDUFS7,NDUFA13,NDUFB9,NDUFA7,NDUFB7
GO:BP	glutamine family amino acid metabolic process	GO:0009064	0.000581294	3.2356	79	175	8	21092	GOT1,ASNS,PHGDH,PYCR1,PYCR2,ASL,FAH,ALDH4A1
GO:BP	organonitrogen compound catabolic process	GO:1901565	0.000655422	3.18348	1378	175	31	21092	HSP90B1,HSPA5,SQSTM1,GOT1,LONP1,OGT,DNAJC3,ERAP1,UPP1,ADA,BLVRB,SDF2L1,FBXO2,FAH,SDSL,HMOX1,ISG15,NDUFA13,VPS37B,ALDH4A1,PSMB9,GCSH,BCKDHB,HMGCL,GDA,CLN5,AMDHD2,FUCA1,UBE2H,UBE2L6,RBCK1
GO:BP	mitochondrial respiratory chain complex I assembly	GO:0032981	0.00138069	2.85991	61	175	7	21092	NDUFA5,ND5,NDUFAB1,NDUFS7,NDUFA13,NDUFB9,NDUFB7
GO:BP	NADH dehydrogenase complex assembly	GO:0010257	0.00138069	2.85991	61	175	7	21092	NDUFA5,ND5,NDUFAB1,NDUFS7,NDUFA13,NDUFB9,NDUFB7
GO:BP	cellular response to chemical stress	GO:0062197	0.00140806	2.85138	331	175	14	21092	PLEC,P4HB,LONP1,PYCR1,ARHGEF2,PRDX5,PYCR2,PYCARD,HMOX1,ARL6IP5,SLC2A1,TSPO,WNK3,NCOA7
GO:BP	small molecule biosynthetic process	GO:0044283	0.00203953	2.69047	561	175	18	21092	GOT1,ASNS,PSAT1,PDXK,PHGDH,PYCR1,OGT,PYCR2,ADA,PYCARD,ASL,SDSL,NDUFAB1,ISYNA1,HMGCL,SEC14L2,MIF,ABCD2
GO:BP	purine nucleoside triphosphate metabolic process	GO:0009144	0.00212899	2.67183	247	175	12	21092	OGT,ADA,NDUFA5,ND5,NDUFAB1,NDUFS7,NDUFA13,NDUFB9,NDUFA7,DHTKD1,TSPO,NDUFB7
GO:BP	cellular response to stress	GO:0033554	0.00218223	2.6611	1934	175	37	21092	PLEC,HSP90B1,HYOU1,HSPA5,PDIA4,P4HB,MAP1B,PDIA3,SQSTM1,ASNS,LONP1,PYCR1,ARHGEF2,DNAJC3,PRDX5,PYCR2,UPP1,PYCARD,MANF,CRIP1,SDF2L1,FBXO2,HMOX1,HMGA2,SLC38A2,ARL6IP5,SLC2A1,PTTG1IP,CASP4,PDCD4,MIF,TSPO,WNK3,NCOA7,DMAP1,APOD,CDC45
GO:BP	response to stress	GO:0006950	0.00282218	2.54942	3938	175	59	21092	PLEC,HSP90B1,VIM,HYOU1,HSPA5,PDIA4,P4HB,MAP1B,PDIA3,SQSTM1,ASNS,LONP1,IDH1,CSRP1,PYCR1,ARHGEF2,DNAJC3,ERAP1,PRDX5,PYCR2,MYL9,LGALS3,UPP1,ADA,PYCARD,HLA-B,MANF,CRIP1,ND5,SDF2L1,FBXO2,HMOX1,HMGA2,ISG15,MT2A,LGALS3BP,SLC38A2,ARL6IP5,SLC2A1,PTTG1IP,CASP4,PDCD4,THBD,CLDN1,MIF,SHPK,TSPO,WNK3,NCOA7,DMAP1,NMI,ISG20,LNPK,BLOC1S4,DNASE1L3,ABCD2,RBCK1,APOD,CDC45
GO:BP	ATP metabolic process	GO:0046034	0.00400282	2.39763	217	175	11	21092	OGT,NDUFA5,ND5,NDUFAB1,NDUFS7,NDUFA13,NDUFB9,NDUFA7,DHTKD1,TSPO,NDUFB7
GO:BP	nucleoside triphosphate metabolic process	GO:0009141	0.00461209	2.3361	266	175	12	21092	OGT,ADA,NDUFA5,ND5,NDUFAB1,NDUFS7,NDUFA13,NDUFB9,NDUFA7,DHTKD1,TSPO,NDUFB7
GO:BP	ATP biosynthetic process	GO:0006754	0.00517397	2.28618	105	175	8	21092	NDUFA5,ND5,NDUFAB1,NDUFS7,NDUFA13,NDUFB9,NDUFA7,NDUFB7
GO:BP	nucleobase-containing small molecule metabolic process	GO:0055086	0.0067832	2.16857	674	175	19	21092	UAP1,IDH1,OGT,UPP1,ADA,NDUFA5,ND5,PRPSAP2,NDUFAB1,NDUFS7,NDUFA13,NDUFB9,NDUFA7,GDA,DHTKD1,AMDHD2,SHPK,TSPO,NDUFB7
GO:BP	ribose phosphate biosynthetic process	GO:0046390	0.0101381	1.99404	239	175	11	21092	UPP1,ADA,NDUFA5,ND5,PRPSAP2,NDUFAB1,NDUFS7,NDUFA13,NDUFB9,NDUFA7,NDUFB7
GO:BP	purine ribonucleoside triphosphate biosynthetic process	GO:0009206	0.0109121	1.96209	116	175	8	21092	NDUFA5,ND5,NDUFAB1,NDUFS7,NDUFA13,NDUFB9,NDUFA7,NDUFB7
GO:BP	purine ribonucleoside triphosphate metabolic process	GO:0009205	0.0114164	1.94247	242	175	11	21092	OGT,NDUFA5,ND5,NDUFAB1,NDUFS7,NDUFA13,NDUFB9,NDUFA7,DHTKD1,TSPO,NDUFB7
GO:BP	purine nucleoside triphosphate biosynthetic process	GO:0009145	0.011631	1.93438	117	175	8	21092	NDUFA5,ND5,NDUFAB1,NDUFS7,NDUFA13,NDUFB9,NDUFA7,NDUFB7
GO:BP	ribonucleoside triphosphate metabolic process	GO:0009199	0.0149597	1.82508	249	175	11	21092	OGT,NDUFA5,ND5,NDUFAB1,NDUFS7,NDUFA13,NDUFB9,NDUFA7,DHTKD1,TSPO,NDUFB7
GO:BP	ribonucleoside triphosphate biosynthetic process	GO:0009201	0.0158563	1.7998	122	175	8	21092	NDUFA5,ND5,NDUFAB1,NDUFS7,NDUFA13,NDUFB9,NDUFA7,NDUFB7
GO:BP	organonitrogen compound biosynthetic process	GO:1901566	0.0174918	1.75717	1777	175	33	21092	VIM,CARS,GOT1,ASNS,PSAT1,WARS,PDXK,PHGDH,PYCR1,OGT,DNAJC3,PYCR2,UPP1,ADA,NDUFA5,ASL,ND5,SDSL,PRPSAP2,NDUFAB1,TMEM14C,NDUFS7,NDUFA13,DBI,NDUFB9,NDUFA7,UQCC2,SIRT3,TSPO,MRPL42,TYW1,NDUFB7,SRBD1
GO:BP	nucleotide metabolic process	GO:0009117	0.0199843	1.69931	597	175	17	21092	IDH1,OGT,UPP1,ADA,NDUFA5,ND5,PRPSAP2,NDUFAB1,NDUFS7,NDUFA13,NDUFB9,NDUFA7,GDA,DHTKD1,SHPK,TSPO,NDUFB7
GO:BP	ribose phosphate metabolic process	GO:0019693	0.0203202	1.69207	475	175	15	21092	OGT,UPP1,ADA,NDUFA5,ND5,PRPSAP2,NDUFAB1,NDUFS7,NDUFA13,NDUFB9,NDUFA7,GDA,DHTKD1,TSPO,NDUFB7
GO:BP	response to endoplasmic reticulum stress	GO:0034976	0.0216701	1.66414	259	175	11	21092	HSP90B1,HYOU1,HSPA5,PDIA4,P4HB,PDIA3,DNAJC3,MANF,SDF2L1,FBXO2,CASP4
GO:BP	carboxylic acid biosynthetic process	GO:0046394	0.0226304	1.64531	311	175	12	21092	GOT1,ASNS,PSAT1,PHGDH,PYCR1,PYCR2,PYCARD,ASL,SDSL,NDUFAB1,MIF,ABCD2
GO:BP	regulation of cell death	GO:0010941	0.0233934	1.63091	1637	175	31	21092	HSP90B1,HYOU1,HSPA5,P4HB,PDIA3,SQSTM1,ASNS,PYCR1,ARHGEF2,OGT,GBE1,DNAJC3,PRDX5,LGALS3,ADA,PYCARD,SDF2L1,HMOX1,HMGA2,NDUFA13,ARL6IP5,PTTG1IP,CASP4,PDCD4,MIF,TAX1BP1,TSPO,WNK3,NCOA7,DMAP1,RBCK1
GO:BP	organic acid biosynthetic process	GO:0016053	0.0241265	1.61751	313	175	12	21092	GOT1,ASNS,PSAT1,PHGDH,PYCR1,PYCR2,PYCARD,ASL,SDSL,NDUFAB1,MIF,ABCD2
GO:BP	apoptotic process	GO:0006915	0.0242084	1.61603	1889	175	34	21092	HSP90B1,HYOU1,HSPA5,P4HB,PDIA3,SQSTM1,ASNS,ARHGEF2,OGT,GBE1,DNAJC3,PRDX5,LGALS3,ADA,PYCARD,CRIP1,SDF2L1,HMOX1,HINT2,HMGA2,NDUFA13,ARL6IP5,PTTG1IP,BLOC1S2,CASP4,PDCD4,MIF,TAX1BP1,TSPO,WNK3,DMAP1,DNASE1L3,RBCK1,PRUNE2
GO:BP	nucleoside phosphate metabolic process	GO:0006753	0.0247647	1.60617	607	175	17	21092	IDH1,OGT,UPP1,ADA,NDUFA5,ND5,PRPSAP2,NDUFAB1,NDUFS7,NDUFA13,NDUFB9,NDUFA7,GDA,DHTKD1,SHPK,TSPO,NDUFB7
GO:BP	regulation of programmed cell death	GO:0043067	0.0253902	1.59533	1482	175	29	21092	HSP90B1,HYOU1,HSPA5,P4HB,PDIA3,SQSTM1,ASNS,ARHGEF2,OGT,GBE1,DNAJC3,PRDX5,LGALS3,ADA,PYCARD,SDF2L1,HMOX1,HMGA2,NDUFA13,ARL6IP5,PTTG1IP,CASP4,PDCD4,MIF,TAX1BP1,TSPO,WNK3,DMAP1,RBCK1
GO:BP	nucleoside triphosphate biosynthetic process	GO:0009142	0.0298662	1.52482	133	175	8	21092	NDUFA5,ND5,NDUFAB1,NDUFS7,NDUFA13,NDUFB9,NDUFA7,NDUFB7
GO:BP	negative regulation of protein modification process	GO:0031400	0.0353856	1.45117	498	175	15	21092	PLEC,MVP,SQSTM1,WARS,OGT,DNAJC3,LGALS3,PYCARD,HINT2,ISG15,DBI,PDCD4,TSPO,NCOA7,ZGPAT
GO:BP	cell death	GO:0008219	0.0398422	1.39966	2107	175	36	21092	HSP90B1,HYOU1,HSPA5,P4HB,PDIA3,SQSTM1,ASNS,PYCR1,ARHGEF2,OGT,GBE1,DNAJC3,PRDX5,LGALS3,ADA,PYCARD,CRIP1,SDF2L1,HMOX1,HINT2,HMGA2,NDUFA13,ARL6IP5,PTTG1IP,BLOC1S2,CASP4,PDCD4,MIF,TAX1BP1,TSPO,WNK3,NCOA7,DMAP1,DNASE1L3,RBCK1,PRUNE2
GO:BP	small molecule catabolic process	GO:0044282	0.0401221	1.39662	385	175	13	21092	GOT1,UPP1,ADA,NQO2,FAH,SDSL,ALDH4A1,GCSH,BCKDHB,HMGCL,GDA,AMDHD2,ABCD2
GO:BP	programmed cell death	GO:0012501	0.0431088	1.36543	1942	175	34	21092	HSP90B1,HYOU1,HSPA5,P4HB,PDIA3,SQSTM1,ASNS,ARHGEF2,OGT,GBE1,DNAJC3,PRDX5,LGALS3,ADA,PYCARD,CRIP1,SDF2L1,HMOX1,HINT2,HMGA2,NDUFA13,ARL6IP5,PTTG1IP,BLOC1S2,CASP4,PDCD4,MIF,TAX1BP1,TSPO,WNK3,DMAP1,DNASE1L3,RBCK1,PRUNE2
GO:BP	regulation of apoptotic process	GO:0042981	0.0482074	1.31689	1453	175	28	21092	HSP90B1,HYOU1,HSPA5,P4HB,PDIA3,SQSTM1,ASNS,ARHGEF2,GBE1,DNAJC3,PRDX5,LGALS3,ADA,PYCARD,SDF2L1,HMOX1,HMGA2,NDUFA13,ARL6IP5,PTTG1IP,CASP4,PDCD4,MIF,TAX1BP1,TSPO,WNK3,DMAP1,RBCK1
GO:BP	ribonucleotide biosynthetic process	GO:0009260	0.0482284	1.3167	232	175	10	21092	UPP1,ADA,NDUFA5,ND5,NDUFAB1,NDUFS7,NDUFA13,NDUFB9,NDUFA7,NDUFB7
GO:CC	cytoplasm	GO:0005737	8.31601e-25	24.0801	12270	179	166	21690	PLEC,HSP90B1,VIM,HYOU1,HSPA5,PDIA4,P4HB,MAP1B,MVP,CARS,PDIA3,UAP1,SQSTM1,PDIA6,CKAP4,GOT1,ASNS,FLNC,RCN1,PSAT1,LONP1,TES,WARS,IDH1,VAT1,CSRP1,PDXK,PHGDH,PYCR1,ARHGEF2,COPS2,SCO2,OGT,GBE1,DNAJC3,ERAP1,S100A11,PRDX5,NUCB2,PYCR2,MYL9,LGALS3,UPP1,ADA,PYCARD,HLA-B,BLVRB,MANF,NDUFA5,MCFD2,CSTB,FKBP2,CRIP1,ASL,ND5,SDF2L1,FBXO2,TMED7-TICAM2,NQO2,FAH,SDSL,PRPSAP2,ISOC2,HMOX1,COX5A,GMPPA,EPHX1,HINT2,STX12,…
GO:CC	extracellular exosome	GO:0070062	1.21396e-16	15.9158	2108	179	61	21690	PLEC,HSP90B1,VIM,HYOU1,HSPA5,P4HB,MVP,PDIA3,SQSTM1,PDIA6,CKAP4,GOT1,PSAT1,WARS,IDH1,VAT1,CSRP1,PDXK,PHGDH,GBE1,DNAJC3,ERAP1,S100A11,PRDX5,NUCB2,LGALS3,HLA-B,BLVRB,CSTB,ASL,NQO2,FAH,GMPPA,SEMA3C,LGALS3BP,HRNR,SRI,ARPC3,VPS37B,FTH1,SLC2A1,DBI,PSMB9,S100A4,KIF3B,PTTG1IP,PADI2,SEC14L2,PTER,CLN5,SERPINB8,GAA,MIF,CPNE2,TAX1BP1,FUCA1,TSPO,CD82,SLC1A4,CYSTM1,APOD
GO:CC	extracellular vesicle	GO:1903561	2.12225e-16	15.6732	2132	179	61	21690	PLEC,HSP90B1,VIM,HYOU1,HSPA5,P4HB,MVP,PDIA3,SQSTM1,PDIA6,CKAP4,GOT1,PSAT1,WARS,IDH1,VAT1,CSRP1,PDXK,PHGDH,GBE1,DNAJC3,ERAP1,S100A11,PRDX5,NUCB2,LGALS3,HLA-B,BLVRB,CSTB,ASL,NQO2,FAH,GMPPA,SEMA3C,LGALS3BP,HRNR,SRI,ARPC3,VPS37B,FTH1,SLC2A1,DBI,PSMB9,S100A4,KIF3B,PTTG1IP,PADI2,SEC14L2,PTER,CLN5,SERPINB8,GAA,MIF,CPNE2,TAX1BP1,FUCA1,TSPO,CD82,SLC1A4,CYSTM1,APOD
GO:CC	extracellular membrane-bounded organelle	GO:0065010	2.17184e-16	15.6632	2133	179	61	21690	PLEC,HSP90B1,VIM,HYOU1,HSPA5,P4HB,MVP,PDIA3,SQSTM1,PDIA6,CKAP4,GOT1,PSAT1,WARS,IDH1,VAT1,CSRP1,PDXK,PHGDH,GBE1,DNAJC3,ERAP1,S100A11,PRDX5,NUCB2,LGALS3,HLA-B,BLVRB,CSTB,ASL,NQO2,FAH,GMPPA,SEMA3C,LGALS3BP,HRNR,SRI,ARPC3,VPS37B,FTH1,SLC2A1,DBI,PSMB9,S100A4,KIF3B,PTTG1IP,PADI2,SEC14L2,PTER,CLN5,SERPINB8,GAA,MIF,CPNE2,TAX1BP1,FUCA1,TSPO,CD82,SLC1A4,CYSTM1,APOD
GO:CC	extracellular organelle	GO:0043230	2.17184e-16	15.6632	2133	179	61	21690	PLEC,HSP90B1,VIM,HYOU1,HSPA5,P4HB,MVP,PDIA3,SQSTM1,PDIA6,CKAP4,GOT1,PSAT1,WARS,IDH1,VAT1,CSRP1,PDXK,PHGDH,GBE1,DNAJC3,ERAP1,S100A11,PRDX5,NUCB2,LGALS3,HLA-B,BLVRB,CSTB,ASL,NQO2,FAH,GMPPA,SEMA3C,LGALS3BP,HRNR,SRI,ARPC3,VPS37B,FTH1,SLC2A1,DBI,PSMB9,S100A4,KIF3B,PTTG1IP,PADI2,SEC14L2,PTER,CLN5,SERPINB8,GAA,MIF,CPNE2,TAX1BP1,FUCA1,TSPO,CD82,SLC1A4,CYSTM1,APOD
GO:CC	extracellular space	GO:0005615	2.23846e-10	9.65005	3368	179	67	21690	PLEC,HSP90B1,VIM,HYOU1,HSPA5,PDIA4,P4HB,MVP,PDIA3,SQSTM1,PDIA6,CKAP4,GOT1,PSAT1,WARS,IDH1,VAT1,CSRP1,PDXK,PHGDH,GBE1,DNAJC3,ERAP1,S100A11,PRDX5,NUCB2,LGALS3,HLA-B,BLVRB,MANF,CSTB,ASL,NQO2,FAH,HMOX1,GMPPA,SEMA3C,LGALS3BP,HRNR,SRI,ARPC3,VPS37B,FTH1,SLC2A1,DBI,PSMB9,S100A4,KIF3B,PTTG1IP,PADI2,CRELD2,SEC14L2,PTER,CLN5,SERPINB8,THBD,GAA,MIF,CPNE2,TAX1BP1,FUCA1,TSPO,CD82,SLC1A4,CYSTM1,NMI,APOD
GO:CC	cytosol	GO:0005829	2.55845e-10	9.59202	5419	179	89	21690	PLEC,HSP90B1,VIM,HSPA5,P4HB,MAP1B,MVP,CARS,UAP1,SQSTM1,PDIA6,GOT1,ASNS,FLNC,PSAT1,LONP1,TES,WARS,IDH1,PDXK,PHGDH,ARHGEF2,COPS2,SCO2,OGT,GBE1,DNAJC3,ERAP1,PRDX5,NUCB2,MYL9,LGALS3,UPP1,ADA,PYCARD,BLVRB,MANF,CSTB,ASL,FBXO2,NQO2,FAH,SDSL,HMOX1,NDUFAB1,ISG15,MT2A,KRT80,SRI,ARPC3,ISYNA1,ALDH4A1,FTH1,SLC2A1,PSMB9,KIF3B,TFAM,TRIM16,SCOC,PADI2,BLOC1S2,HMGCL,SEC14L2,CASP4,GDA,CLN5,SERPINB8,PDCD4,MIF,AMDHD2…
GO:CC	respiratory chain complex	GO:0098803	2.99943e-10	9.52296	94	179	13	21690	NDUFA5,ND5,COX5A,NDUFAB1,NDUFS7,NDUFA13,COX5B,NDUFB9,NDUFA7,UQCRB,COX7A2,COX6A1,NDUFB7
GO:CC	mitochondrial respirasome	GO:0005746	4.5429e-10	9.34267	97	179	13	21690	NDUFA5,ND5,COX5A,NDUFAB1,NDUFS7,NDUFA13,COX5B,NDUFB9,NDUFA7,UQCRB,COX7A2,COX6A1,NDUFB7
GO:CC	respirasome	GO:0070469	1.1342e-09	8.94531	104	179	13	21690	NDUFA5,ND5,COX5A,NDUFAB1,NDUFS7,NDUFA13,COX5B,NDUFB9,NDUFA7,UQCRB,COX7A2,COX6A1,NDUFB7
GO:CC	mitochondrion	GO:0005739	1.39142e-09	8.85654	1684	179	44	21690	PLEC,HSPA5,SQSTM1,LONP1,IDH1,VAT1,PYCR1,SCO2,OGT,PRDX5,PYCR2,LGALS3,PYCARD,NDUFA5,ND5,HMOX1,COX5A,HINT2,NDUFAB1,TMEM14C,NDUFS7,NIT1,NDUFA13,ALDH4A1,COX5B,NDUFB9,GCSH,TFAM,BCKDHB,NDUFA7,BLOC1S2,HMGCL,UQCRB,COX7A2,CASP4,UQCC2,DHTKD1,SIRT3,DDX28,TSPO,COX6A1,MRPL42,NDUFB7,FAM110B
GO:CC	vesicle	GO:0031982	5.92361e-09	8.22741	3973	179	71	21690	PLEC,HSP90B1,VIM,HYOU1,HSPA5,PDIA4,P4HB,MVP,PDIA3,SQSTM1,PDIA6,CKAP4,GOT1,PSAT1,WARS,IDH1,VAT1,CSRP1,PDXK,PHGDH,ARHGEF2,GBE1,DNAJC3,ERAP1,S100A11,PRDX5,NUCB2,LGALS3,ADA,PYCARD,HLA-B,BLVRB,MCFD2,CSTB,ASL,NQO2,FAH,GMPPA,STX12,SEMA3C,LGALS3BP,HRNR,SRI,ARPC3,VPS37B,FTH1,SLC2A1,DBI,PSMB9,S100A4,KIF3B,PTTG1IP,SCOC,PADI2,SEC14L2,PTER,CLN5,SERPINB8,GAA,MIF,CPNE2,TRAPPC8,TAX1BP1,FUCA1,TSPO,CD82,SLC1A4,CYS…
GO:CC	endoplasmic reticulum chaperone complex	GO:0034663	4.35129e-08	7.36138	11	179	6	21690	HSP90B1,HYOU1,HSPA5,P4HB,PDIA6,SDF2L1
GO:CC	extracellular region	GO:0005576	8.84717e-08	7.0532	4302	179	72	21690	PLEC,HSP90B1,VIM,HYOU1,HSPA5,PDIA4,P4HB,MVP,PDIA3,SQSTM1,PDIA6,CKAP4,GOT1,PSAT1,WARS,IDH1,VAT1,CSRP1,PDXK,PHGDH,GBE1,DNAJC3,ERAP1,S100A11,PRDX5,NUCB2,LGALS3,PYCARD,HLA-B,BLVRB,MANF,CSTB,ASL,NQO2,FAH,HMOX1,GMPPA,ISG15,SEMA3C,LGALS3BP,HRNR,SRI,ARPC3,VPS37B,FTH1,SLC2A1,DBI,PSMB9,S100A4,KIF3B,PTTG1IP,PADI2,CRELD2,SEC14L2,CASP4,PTER,CLN5,SERPINB8,THEM6,THBD,GAA,MIF,CPNE2,TAX1BP1,FUCA1,TSPO,CD82,SLC1A4…
GO:CC	oxidoreductase complex	GO:1990204	2.86125e-07	6.54344	130	179	12	21690	P4HB,NDUFA5,ND5,NDUFAB1,NDUFS7,NDUFA13,NDUFB9,GCSH,BCKDHB,NDUFA7,UQCRB,NDUFB7
GO:CC	inner mitochondrial membrane protein complex	GO:0098800	3.69644e-07	6.43222	164	179	13	21690	NDUFA5,ND5,COX5A,NDUFAB1,NDUFS7,NDUFA13,COX5B,NDUFB9,NDUFA7,UQCRB,COX7A2,COX6A1,NDUFB7
GO:CC	mitochondrial respiratory chain complex I	GO:0005747	3.9851e-06	5.39956	53	179	8	21690	NDUFA5,ND5,NDUFAB1,NDUFS7,NDUFA13,NDUFB9,NDUFA7,NDUFB7
GO:CC	respiratory chain complex I	GO:0045271	3.9851e-06	5.39956	53	179	8	21690	NDUFA5,ND5,NDUFAB1,NDUFS7,NDUFA13,NDUFB9,NDUFA7,NDUFB7
GO:CC	NADH dehydrogenase complex	GO:0030964	3.9851e-06	5.39956	53	179	8	21690	NDUFA5,ND5,NDUFAB1,NDUFS7,NDUFA13,NDUFB9,NDUFA7,NDUFB7
GO:CC	mitochondrial membrane	GO:0031966	5.54164e-06	5.25636	756	179	24	21690	PLEC,VAT1,SCO2,OGT,LGALS3,NDUFA5,ND5,HMOX1,COX5A,HINT2,NDUFAB1,TMEM14C,NDUFS7,NDUFA13,COX5B,NDUFB9,NDUFA7,UQCRB,COX7A2,UQCC2,TSPO,COX6A1,MRPL42,NDUFB7
GO:CC	mitochondrial protein-containing complex	GO:0098798	1.29623e-05	4.88732	305	179	15	21690	NDUFA5,ND5,COX5A,NDUFAB1,NDUFS7,NDUFA13,COX5B,NDUFB9,BCKDHB,NDUFA7,UQCRB,COX7A2,COX6A1,MRPL42,NDUFB7
GO:CC	endoplasmic reticulum lumen	GO:0005788	1.74684e-05	4.75775	312	179	15	21690	HSP90B1,HYOU1,HSPA5,PDIA4,P4HB,PDIA3,PDIA6,CKAP4,RCN1,DNAJC3,ERAP1,MANF,SDF2L1,DBI,PDIA5
GO:CC	mitochondrial envelope	GO:0005740	1.89708e-05	4.72191	807	179	24	21690	PLEC,VAT1,SCO2,OGT,LGALS3,NDUFA5,ND5,HMOX1,COX5A,HINT2,NDUFAB1,TMEM14C,NDUFS7,NDUFA13,COX5B,NDUFB9,NDUFA7,UQCRB,COX7A2,UQCC2,TSPO,COX6A1,MRPL42,NDUFB7
GO:CC	mitochondrial matrix	GO:0005759	4.65953e-05	4.33166	490	179	18	21690	LONP1,PYCR1,SCO2,PRDX5,PYCR2,NDUFAB1,NDUFS7,ALDH4A1,GCSH,TFAM,BCKDHB,NDUFA7,HMGCL,UQCC2,DHTKD1,SIRT3,DDX28,MRPL42
GO:CC	mitochondrial inner membrane	GO:0005743	7.27324e-05	4.13827	505	179	18	21690	SCO2,LGALS3,NDUFA5,ND5,COX5A,NDUFAB1,TMEM14C,NDUFS7,NDUFA13,COX5B,NDUFB9,NDUFA7,UQCRB,COX7A2,UQCC2,COX6A1,MRPL42,NDUFB7
GO:CC	intracellular anatomical structure	GO:0005622	9.67551e-05	4.01433	17820	179	170	21690	PLEC,HSP90B1,VIM,HYOU1,HSPA5,PDIA4,P4HB,MAP1B,MVP,CARS,PDIA3,UAP1,SQSTM1,PDIA6,CKAP4,GOT1,ASNS,FLNC,RCN1,PSAT1,LONP1,TES,WARS,IDH1,VAT1,CSRP1,PDXK,PHGDH,PYCR1,ARHGEF2,COPS2,SCO2,OGT,GBE1,DNAJC3,ERAP1,S100A11,PRDX5,NUCB2,PYCR2,MYL9,LGALS3,UPP1,ADA,PYCARD,HLA-B,BLVRB,MANF,NDUFA5,MCFD2,CSTB,FKBP2,CRIP1,ASL,ND5,SDF2L1,FBXO2,TMED7-TICAM2,NQO2,FAH,SDSL,PRPSAP2,ISOC2,HMOX1,COX5A,GMPPA,EPHX1,HINT2,STX12,…
GO:CC	cytoplasmic vesicle lumen	GO:0060205	0.000173654	3.76032	323	179	14	21690	MVP,IDH1,VAT1,PDXK,DNAJC3,S100A11,ADA,PYCARD,CSTB,LGALS3BP,HRNR,PADI2,MIF,FUCA1
GO:CC	vesicle lumen	GO:0031983	0.000186976	3.72821	325	179	14	21690	MVP,IDH1,VAT1,PDXK,DNAJC3,S100A11,ADA,PYCARD,CSTB,LGALS3BP,HRNR,PADI2,MIF,FUCA1
GO:CC	organelle inner membrane	GO:0019866	0.000408615	3.38869	569	179	18	21690	SCO2,LGALS3,NDUFA5,ND5,COX5A,NDUFAB1,TMEM14C,NDUFS7,NDUFA13,COX5B,NDUFB9,NDUFA7,UQCRB,COX7A2,UQCC2,COX6A1,MRPL42,NDUFB7
GO:CC	secretory granule lumen	GO:0034774	0.000918011	3.03715	320	179	13	21690	MVP,IDH1,VAT1,PDXK,DNAJC3,S100A11,PYCARD,CSTB,LGALS3BP,HRNR,PADI2,MIF,FUCA1
GO:CC	membrane-enclosed lumen	GO:0031974	0.00103305	2.98588	6637	179	84	21690	HSP90B1,VIM,HYOU1,HSPA5,PDIA4,P4HB,MVP,PDIA3,UAP1,SQSTM1,PDIA6,CKAP4,GOT1,RCN1,LONP1,IDH1,VAT1,PDXK,PYCR1,COPS2,SCO2,OGT,DNAJC3,ERAP1,S100A11,PRDX5,PYCR2,LGALS3,UPP1,ADA,PYCARD,BLVRB,MANF,CSTB,SDF2L1,NQO2,HMOX1,STX12,HMGA2,NDUFAB1,ISG15,LGALS3BP,HRNR,SRI,NDUFS7,NDUFA13,ALDH4A1,FTH1,DPY30,DBI,PSMB9,GCSH,TFAM,BCKDHB,NDUFA7,TRIM16,PTTG1IP,SCOC,PADI2,PDIA5,HMGCL,SEC14L2,MED4,UQCC2,CLN5,GAA,MIF,DHTKD1…
GO:CC	intracellular organelle lumen	GO:0070013	0.00103305	2.98588	6637	179	84	21690	HSP90B1,VIM,HYOU1,HSPA5,PDIA4,P4HB,MVP,PDIA3,UAP1,SQSTM1,PDIA6,CKAP4,GOT1,RCN1,LONP1,IDH1,VAT1,PDXK,PYCR1,COPS2,SCO2,OGT,DNAJC3,ERAP1,S100A11,PRDX5,PYCR2,LGALS3,UPP1,ADA,PYCARD,BLVRB,MANF,CSTB,SDF2L1,NQO2,HMOX1,STX12,HMGA2,NDUFAB1,ISG15,LGALS3BP,HRNR,SRI,NDUFS7,NDUFA13,ALDH4A1,FTH1,DPY30,DBI,PSMB9,GCSH,TFAM,BCKDHB,NDUFA7,TRIM16,PTTG1IP,SCOC,PADI2,PDIA5,HMGCL,SEC14L2,MED4,UQCC2,CLN5,GAA,MIF,DHTKD1…
GO:CC	organelle lumen	GO:0043233	0.00103305	2.98588	6637	179	84	21690	HSP90B1,VIM,HYOU1,HSPA5,PDIA4,P4HB,MVP,PDIA3,UAP1,SQSTM1,PDIA6,CKAP4,GOT1,RCN1,LONP1,IDH1,VAT1,PDXK,PYCR1,COPS2,SCO2,OGT,DNAJC3,ERAP1,S100A11,PRDX5,PYCR2,LGALS3,UPP1,ADA,PYCARD,BLVRB,MANF,CSTB,SDF2L1,NQO2,HMOX1,STX12,HMGA2,NDUFAB1,ISG15,LGALS3BP,HRNR,SRI,NDUFS7,NDUFA13,ALDH4A1,FTH1,DPY30,DBI,PSMB9,GCSH,TFAM,BCKDHB,NDUFA7,TRIM16,PTTG1IP,SCOC,PADI2,PDIA5,HMGCL,SEC14L2,MED4,UQCC2,CLN5,GAA,MIF,DHTKD1…
GO:CC	endoplasmic reticulum	GO:0005783	0.00110511	2.95659	2031	179	37	21690	HSP90B1,HYOU1,HSPA5,PDIA4,P4HB,PDIA3,SQSTM1,PDIA6,CKAP4,RCN1,DNAJC3,ERAP1,NUCB2,PYCARD,HLA-B,MANF,MCFD2,FKBP2,SDF2L1,FBXO2,TMED7-TICAM2,HMOX1,EPHX1,TMEM41B,SRI,ARL6IP5,SLC33A1,DBI,PREB,CRELD2,PDIA5,CASP4,CLN5,TSPO,LNPK,DNASE1L3,APOD
GO:CC	pigment granule	GO:0048770	0.00115363	2.93793	109	179	8	21690	HSP90B1,HSPA5,PDIA4,P4HB,PDIA3,PDIA6,SLC2A1,SLC1A4
GO:CC	melanosome	GO:0042470	0.00115363	2.93793	109	179	8	21690	HSP90B1,HSPA5,PDIA4,P4HB,PDIA3,PDIA6,SLC2A1,SLC1A4
GO:CC	organelle membrane	GO:0031090	0.00302741	2.51893	3685	179	54	21690	PLEC,HSP90B1,HSPA5,PDIA3,PDIA6,CKAP4,VAT1,SCO2,OGT,ERAP1,LGALS3,PYCARD,HLA-B,NDUFA5,MCFD2,FKBP2,ND5,TMED7-TICAM2,HMOX1,COX5A,EPHX1,HINT2,STX12,NDUFAB1,TMEM14C,TMEM41B,SRI,NDUFS7,NDUFA13,VPS37B,ARL6IP5,SLC33A1,SLC2A1,COX5B,NDUFB9,PREB,NDUFA7,SCOC,PDIA5,BLOC1S2,UQCRB,COX7A2,CASP4,UQCC2,CLN5,THBD,GAA,TSPO,CYSTM1,LNPK,COX6A1,MRPL42,NDUFB7,ABCD2
GO:CC	BLOC-1 complex	GO:0031083	0.00329372	2.48231	17	179	4	21690	STX12,BLOC1S2,BLOC1S5,BLOC1S4
GO:CC	cytoplasmic vesicle	GO:0031410	0.00346073	2.46083	2487	179	41	21690	HSP90B1,VIM,HYOU1,HSPA5,PDIA4,P4HB,MVP,PDIA3,SQSTM1,PDIA6,CKAP4,IDH1,VAT1,PDXK,ARHGEF2,DNAJC3,S100A11,PRDX5,LGALS3,ADA,PYCARD,HLA-B,MCFD2,CSTB,STX12,LGALS3BP,HRNR,SRI,VPS37B,FTH1,SLC2A1,SCOC,PADI2,GAA,MIF,TRAPPC8,FUCA1,SLC1A4,CYSTM1,BLOC1S5,COMMD7
GO:CC	intracellular vesicle	GO:0097708	0.00352863	2.45239	2489	179	41	21690	HSP90B1,VIM,HYOU1,HSPA5,PDIA4,P4HB,MVP,PDIA3,SQSTM1,PDIA6,CKAP4,IDH1,VAT1,PDXK,ARHGEF2,DNAJC3,S100A11,PRDX5,LGALS3,ADA,PYCARD,HLA-B,MCFD2,CSTB,STX12,LGALS3BP,HRNR,SRI,VPS37B,FTH1,SLC2A1,SCOC,PADI2,GAA,MIF,TRAPPC8,FUCA1,SLC1A4,CYSTM1,BLOC1S5,COMMD7
GO:CC	envelope	GO:0031975	0.00566631	2.2467	1270	179	26	21690	PLEC,MVP,VAT1,SCO2,OGT,NUCB2,LGALS3,NDUFA5,ND5,HMOX1,COX5A,HINT2,NDUFAB1,TMEM14C,NDUFS7,NDUFA13,COX5B,NDUFB9,NDUFA7,UQCRB,COX7A2,UQCC2,TSPO,COX6A1,MRPL42,NDUFB7
GO:CC	organelle envelope	GO:0031967	0.00566631	2.2467	1270	179	26	21690	PLEC,MVP,VAT1,SCO2,OGT,NUCB2,LGALS3,NDUFA5,ND5,HMOX1,COX5A,HINT2,NDUFAB1,TMEM14C,NDUFS7,NDUFA13,COX5B,NDUFB9,NDUFA7,UQCRB,COX7A2,UQCC2,TSPO,COX6A1,MRPL42,NDUFB7
GO:CC	cytochrome complex	GO:0070069	0.00715467	2.14541	41	179	5	21690	COX5A,COX5B,UQCRB,COX7A2,COX6A1
GO:CC	BLOC complex	GO:0031082	0.00980189	2.00869	22	179	4	21690	STX12,BLOC1S2,BLOC1S5,BLOC1S4
GO:CC	secretory granule	GO:0030141	0.0119081	1.92416	870	179	20	21690	MVP,CKAP4,IDH1,VAT1,PDXK,DNAJC3,S100A11,LGALS3,PYCARD,HLA-B,CSTB,LGALS3BP,HRNR,SRI,FTH1,PADI2,GAA,MIF,FUCA1,CYSTM1
GO:CC	mitochondrial respiratory chain complex IV	GO:0005751	0.0140561	1.85214	24	179	4	21690	COX5A,COX5B,COX7A2,COX6A1
GO:CC	primary lysosome	GO:0005766	0.0144607	1.83981	154	179	8	21690	CKAP4,VAT1,DNAJC3,PYCARD,HRNR,PADI2,GAA,FUCA1
GO:CC	azurophil granule	GO:0042582	0.0144607	1.83981	154	179	8	21690	CKAP4,VAT1,DNAJC3,PYCARD,HRNR,PADI2,GAA,FUCA1
GO:CC	respiratory chain complex IV	GO:0045277	0.0227707	1.64262	27	179	4	21690	COX5A,COX5B,COX7A2,COX6A1
GO:CC	membrane-bounded organelle	GO:0043227	0.0278946	1.55448	15649	179	151	21690	PLEC,HSP90B1,VIM,HYOU1,HSPA5,PDIA4,P4HB,MAP1B,MVP,PDIA3,UAP1,SQSTM1,PDIA6,CKAP4,GOT1,RCN1,PSAT1,LONP1,TES,WARS,IDH1,VAT1,CSRP1,PDXK,PHGDH,PYCR1,ARHGEF2,COPS2,SCO2,OGT,GBE1,DNAJC3,ERAP1,S100A11,PRDX5,NUCB2,PYCR2,LGALS3,UPP1,ADA,PYCARD,HLA-B,BLVRB,MANF,NDUFA5,MCFD2,CSTB,FKBP2,ASL,ND5,SDF2L1,FBXO2,TMED7-TICAM2,NQO2,FAH,ISOC2,HMOX1,COX5A,GMPPA,EPHX1,HINT2,STX12,HMGA2,NDUFAB1,TMEM14C,ISG15,TMEM41B,MT2…
GO:CC	endoplasmic reticulum protein-containing complex	GO:0140534	0.0302392	1.51943	127	179	7	21690	HSP90B1,HYOU1,HSPA5,P4HB,PDIA3,PDIA6,SDF2L1
GO:CC	endomembrane system	GO:0012505	0.0348238	1.45812	4733	179	61	21690	HSP90B1,HYOU1,HSPA5,PDIA4,P4HB,MVP,PDIA3,SQSTM1,PDIA6,CKAP4,RCN1,IDH1,VAT1,PDXK,ARHGEF2,DNAJC3,ERAP1,S100A11,NUCB2,LGALS3,PYCARD,HLA-B,MANF,MCFD2,CSTB,FKBP2,SDF2L1,FBXO2,TMED7-TICAM2,HMOX1,EPHX1,STX12,TMEM41B,LGALS3BP,HRNR,SRI,VPS37B,FTH1,DPY30,ARL6IP5,SLC33A1,SLC2A1,DBI,PREB,SCOC,PADI2,CRELD2,PDIA5,CASP4,CLN5,GAA,MIF,TRAPPC8,FUCA1,TSPO,CYSTM1,BLOC1S5,LNPK,DNASE1L3,PRUNE2,APOD
GO:CC	azurophil granule lumen	GO:0035578	0.0363555	1.43943	91	179	6	21690	VAT1,DNAJC3,PYCARD,HRNR,PADI2,FUCA1
GO:CC	vacuolar lumen	GO:0005775	0.0384368	1.41525	177	179	8	21690	VAT1,DNAJC3,PYCARD,HRNR,PADI2,CLN5,GAA,FUCA1
GO:CC	autolysosome	GO:0044754	0.0386284	1.41309	12	179	3	21690	SQSTM1,FTH1,GAA
GO:CC	secretory vesicle	GO:0099503	0.0495391	1.30505	1043	179	21	21690	MVP,CKAP4,IDH1,VAT1,PDXK,DNAJC3,S100A11,LGALS3,PYCARD,HLA-B,CSTB,STX12,LGALS3BP,HRNR,SRI,FTH1,PADI2,GAA,MIF,FUCA1,CYSTM1
KEGG	Oxidative phosphorylation	KEGG:00190	9.48894e-07	6.02278	134	102	13	8064	NDUFA5,ND5,COX5A,NDUFAB1,NDUFS7,NDUFA13,COX5B,NDUFB9,NDUFA7,UQCRB,COX7A2,COX6A1,NDUFB7
KEGG	Metabolic pathways	KEGG:01100	1.43602e-06	5.84284	1535	102	44	8064	UAP1,GOT1,ASNS,PSAT1,IDH1,PDXK,PHGDH,PYCR1,GBE1,PYCR2,UPP1,ADA,BLVRB,NDUFA5,ASL,ND5,FAH,SDSL,HMOX1,COX5A,GMPPA,NDUFAB1,NDUFS7,ISYNA1,NDUFA13,ALDH4A1,SLC33A1,COX5B,NDUFB9,GCSH,BCKDHB,NDUFA7,HMGCL,UQCRB,COX7A2,GDA,GAA,MIF,DHTKD1,SIRT3,AMDHD2,SHPK,COX6A1,NDUFB7
KEGG	Chemical carcinogenesis - reactive oxygen species	KEGG:05208	8.96917e-06	5.04725	222	102	15	8064	NDUFA5,ND5,HMOX1,COX5A,EPHX1,NDUFAB1,NDUFS7,NDUFA13,COX5B,NDUFB9,NDUFA7,UQCRB,COX7A2,COX6A1,NDUFB7
KEGG	Diabetic cardiomyopathy	KEGG:05415	1.93288e-05	4.71379	203	102	14	8064	NDUFA5,ND5,COX5A,NDUFAB1,NDUFS7,NDUFA13,SLC2A1,COX5B,NDUFB9,NDUFA7,UQCRB,COX7A2,COX6A1,NDUFB7
KEGG	Biosynthesis of amino acids	KEGG:01230	2.82677e-05	4.54871	74	102	9	8064	GOT1,ASNS,PSAT1,IDH1,PHGDH,PYCR1,PYCR2,ASL,SDSL
KEGG	Non-alcoholic fatty liver disease	KEGG:04932	4.40199e-05	4.35635	155	102	12	8064	NDUFA5,COX5A,NDUFAB1,NDUFS7,NDUFA13,COX5B,NDUFB9,NDUFA7,UQCRB,COX7A2,COX6A1,NDUFB7
KEGG	Parkinson disease	KEGG:05012	9.29599e-05	4.0317	266	102	15	8064	HSPA5,NDUFA5,ND5,COX5A,NDUFAB1,NDUFS7,NDUFA13,COX5B,NDUFB9,NDUFA7,UQCRB,COX7A2,UBE2L6,COX6A1,NDUFB7
KEGG	Thermogenesis	KEGG:04714	0.000556226	3.25475	232	102	13	8064	NDUFA5,ND5,COX5A,NDUFAB1,NDUFS7,NDUFA13,COX5B,NDUFB9,NDUFA7,UQCRB,COX7A2,COX6A1,NDUFB7
KEGG	Prion disease	KEGG:05020	0.000665751	3.17669	273	102	14	8064	HSPA5,NDUFA5,ND5,COX5A,NDUFAB1,NDUFS7,NDUFA13,COX5B,NDUFB9,NDUFA7,UQCRB,COX7A2,COX6A1,NDUFB7
KEGG	Protein processing in endoplasmic reticulum	KEGG:04141	0.000737432	3.13228	169	102	11	8064	HSP90B1,HYOU1,HSPA5,PDIA4,P4HB,PDIA3,PDIA6,CKAP4,DNAJC3,FBXO2,PREB
KEGG	Huntington disease	KEGG:05016	0.00241999	2.61619	306	102	14	8064	NDUFA5,ND5,COX5A,NDUFAB1,NDUFS7,NDUFA13,COX5B,NDUFB9,TFAM,NDUFA7,UQCRB,COX7A2,COX6A1,NDUFB7
KEGG	Amyotrophic lateral sclerosis	KEGG:05014	0.00400979	2.39688	363	102	15	8064	HSPA5,SQSTM1,NDUFA5,ND5,COX5A,NDUFAB1,NDUFS7,NDUFA13,COX5B,NDUFB9,NDUFA7,UQCRB,COX7A2,COX6A1,NDUFB7
KEGG	Pathways of neurodegeneration - multiple diseases	KEGG:05022	0.0249104	1.60362	476	102	16	8064	HSPA5,SQSTM1,NDUFA5,ND5,COX5A,NDUFAB1,NDUFS7,NDUFA13,COX5B,NDUFB9,NDUFA7,UQCRB,COX7A2,UBE2L6,COX6A1,NDUFB7
KEGG	Retrograde endocannabinoid signaling	KEGG:04723	0.0474516	1.32375	148	102	8	8064	NDUFA5,ND5,NDUFAB1,NDUFS7,NDUFA13,NDUFB9,NDUFA7,NDUFB7
REAC	Respiratory electron transport	REAC:R-HSA-611105	1.87734e-07	6.72646	103	132	13	10461	SCO2,NDUFA5,ND5,COX5A,NDUFAB1,NDUFS7,NDUFA13,COX5B,NDUFB9,NDUFA7,UQCRB,COX6A1,NDUFB7
REAC	Respiratory electron transport, ATP synthesis by chemiosmotic coupling, and heat production by uncoupling proteins.	REAC:R-HSA-163200	2.58261e-06	5.58794	127	132	13	10461	SCO2,NDUFA5,ND5,COX5A,NDUFAB1,NDUFS7,NDUFA13,COX5B,NDUFB9,NDUFA7,UQCRB,COX6A1,NDUFB7
REAC	The citric acid (TCA) cycle and respiratory electron transport	REAC:R-HSA-1428517	0.000136256	3.86564	177	132	13	10461	SCO2,NDUFA5,ND5,COX5A,NDUFAB1,NDUFS7,NDUFA13,COX5B,NDUFB9,NDUFA7,UQCRB,COX6A1,NDUFB7
REAC	Complex I biogenesis	REAC:R-HSA-6799198	0.000207553	3.68287	57	132	8	10461	NDUFA5,ND5,NDUFAB1,NDUFS7,NDUFA13,NDUFB9,NDUFA7,NDUFB7
REAC	Unfolded Protein Response (UPR)	REAC:R-HSA-381119	0.00745453	2.12758	91	132	8	10461	HSP90B1,HYOU1,HSPA5,PDIA6,ASNS,DNAJC3,PREB,PDIA5
REAC	Neutrophil degranulation	REAC:R-HSA-6798695	0.0115023	1.93922	476	132	18	10461	MVP,CKAP4,IDH1,VAT1,PDXK,DNAJC3,S100A11,LGALS3,PYCARD,HLA-B,CSTB,HRNR,FTH1,PADI2,GAA,MIF,FUCA1,CYSTM1
REAC	IRE1alpha activates chaperones	REAC:R-HSA-381070	0.0131199	1.88207	49	132	6	10461	HYOU1,HSPA5,PDIA6,DNAJC3,PREB,PDIA5
REAC	Metabolism	REAC:R-HSA-1430728	0.0144249	1.84089	2075	132	46	10461	GOT1,ASNS,PSAT1,IDH1,PDXK,PHGDH,PYCR1,SCO2,GBE1,PYCR2,UPP1,ADA,BLVRB,NDUFA5,ASL,ND5,NQO2,FAH,SDSL,HMOX1,COX5A,EPHX1,NDUFAB1,NDUFS7,ISYNA1,NDUFA13,ALDH4A1,SLC2A1,DBI,COX5B,PSMB9,NDUFB9,GCSH,BCKDHB,NDUFA7,HMGCL,UQCRB,MED4,GDA,GAA,DHTKD1,SHPK,TSPO,SLC52A2,COX6A1,NDUFB7
REAC	Glyoxylate metabolism and glycine degradation	REAC:R-HSA-389661	0.0157348	1.80314	31	132	5	10461	NDUFAB1,ALDH4A1,GCSH,BCKDHB,DHTKD1
REAC	Metabolism of amino acids and derivatives	REAC:R-HSA-71291	0.0250352	1.60145	369	132	15	10461	GOT1,ASNS,PSAT1,PHGDH,PYCR1,PYCR2,ASL,FAH,SDSL,NDUFAB1,ALDH4A1,PSMB9,GCSH,BCKDHB,DHTKD1
WP	Electron transport chain: OXPHOS system in mitochondria	WP:WP111	1.40644e-06	5.85188	103	104	12	7827	NDUFA5,ND5,COX5A,NDUFAB1,NDUFS7,COX5B,NDUFB9,NDUFA7,UQCRB,COX7A2,COX6A1,NDUFB7
WP	Nonalcoholic fatty liver disease	WP:WP4396	0.000134755	3.87046	155	104	12	7827	NDUFA5,COX5A,NDUFAB1,NDUFS7,NDUFA13,COX5B,NDUFB9,NDUFA7,UQCRB,COX7A2,COX6A1,NDUFB7
WP	Photodynamic therapy-induced unfolded protein response	WP:WP3613	0.00017723	3.75146	27	104	6	7827	HSP90B1,HSPA5,PDIA6,ASNS,WARS,DNAJC3
WP	Mitochondrial complex I assembly model OXPHOS system	WP:WP4324	0.0012795	2.89296	56	104	7	7827	NDUFA5,ND5,NDUFAB1,NDUFA13,NDUFB9,NDUFA7,NDUFB7
WP	Oxidative phosphorylation	WP:WP623	0.00204004	2.69036	60	104	7	7827	NDUFA5,ND5,NDUFAB1,NDUFS7,NDUFB9,NDUFA7,NDUFB7
WP	Amino acid metabolism in triple-negative breast cancer cells	WP:WP5213	0.0121044	1.91706	7	104	3	7827	PSAT1,PHGDH,SLC2A1
WP	Amino acid metabolism	WP:WP3925	0.0305364	1.51518	91	104	7	7827	GOT1,ASNS,WARS,IDH1,PYCR1,FAH,HMGCL
WP	Urea cycle and associated pathways	WP:WP4595	0.0401814	1.39597	24	104	4	7827	GOT1,PYCR1,ASL,ALDH4A1
TF	Factor: Sp1; motif: NGGGGCGGGGN	TF:M07395	1.31322e-06	5.88166	10901	184	141	19943	HSP90B1,VIM,HYOU1,PDIA4,P4HB,MAP1B,CARS,PDIA3,SQSTM1,PDIA6,CKAP4,GOT1,ASNS,FLNC,RCN1,PSAT1,WARS,IDH1,VAT1,CSRP1,PDXK,PHGDH,PYCR1,ARHGEF2,SCO2,OGT,GBE1,DNAJC3,ERAP1,S100A11,PRDX5,NUCB2,PYCR2,MYL9,LGALS3,UPP1,ADA,PYCARD,HLA-B,BLVRB,MANF,NDUFA5,MCFD2,CSTB,FKBP2,CRIP1,ASL,SDF2L1,FBXO2,TMED7-TICAM2,NQO2,FAH,PRPSAP2,ISOC2,COX5A,GMPPA,HINT2,STX12,TMEM14C,TMEM41B,MT2A,SEMA3C,LGALS3BP,SLC38A2,KRT80,SRI,NI…
TF	Factor: Sp1; motif: NGGGGGCGGGGYN	TF:M00196	3.6421e-05	4.43865	10479	184	134	19943	HSP90B1,VIM,HYOU1,HSPA5,PDIA4,P4HB,MAP1B,CARS,PDIA3,SQSTM1,PDIA6,CKAP4,GOT1,ASNS,FLNC,RCN1,PSAT1,WARS,IDH1,VAT1,CSRP1,PDXK,PHGDH,PYCR1,ARHGEF2,SCO2,GBE1,DNAJC3,ERAP1,S100A11,PRDX5,NUCB2,PYCR2,MYL9,LGALS3,UPP1,ADA,PYCARD,HLA-B,BLVRB,MANF,NDUFA5,MCFD2,CSTB,FKBP2,CRIP1,ASL,SDF2L1,FBXO2,TMED7-TICAM2,NQO2,FAH,PRPSAP2,ISOC2,COX5A,GMPPA,HINT2,STX12,TMEM14C,TMEM41B,MT2A,SEMA3C,LGALS3BP,SLC38A2,SRI,NIT1,I…
TF	Factor: BTEB2; motif: GCCCCRCCCH	TF:M07409	6.22395e-05	4.20593	5315	184	84	19943	HSP90B1,HYOU1,PDIA4,MAP1B,MVP,PDIA3,SQSTM1,PDIA6,ASNS,FLNC,PSAT1,WARS,IDH1,VAT1,CSRP1,PDXK,PYCR1,SCO2,DNAJC3,ERAP1,S100A11,PYCR2,MYL9,HLA-B,BLVRB,MCFD2,CSTB,FKBP2,ND5,FBXO2,TMED7-TICAM2,NQO2,FAH,ISOC2,HMOX1,GMPPA,EPHX1,HINT2,TMEM14C,TMEM41B,MT2A,SEMA3C,KRT80,SRI,ISYNA1,FTH1,SLC33A1,PFDN6,SLC2A1,PSMB9,S100A4,GCSH,TFAM,PREB,PTTG1IP,CRELD2,HMGCL,EPG5,CLDN6,UQCC2,THEM6,GAA,MIF,DHTKD1,STK32C,CPNE2,SIR…
TF	Factor: ZF5; motif: GGSGCGCGS; match class: 1	TF:M10438_1	6.89305e-05	4.16159	15191	184	169	19943	PLEC,HSP90B1,VIM,HYOU1,HSPA5,PDIA4,P4HB,MAP1B,CARS,PDIA3,SQSTM1,PDIA6,CKAP4,GOT1,ASNS,FLNC,RCN1,PSAT1,LONP1,TES,WARS,IDH1,VAT1,CSRP1,PDXK,PHGDH,PYCR1,ARHGEF2,COPS2,SCO2,OGT,GBE1,DNAJC3,ERAP1,S100A11,PRDX5,NUCB2,PYCR2,MYL9,LGALS3,UPP1,ADA,PYCARD,HLA-B,BLVRB,MANF,MCFD2,CSTB,FKBP2,CRIP1,ASL,SDF2L1,FBXO2,TMED7-TICAM2,NQO2,FAH,PRPSAP2,ISOC2,HMOX1,COX5A,GMPPA,EPHX1,HINT2,STX12,HMGA2,NDUFAB1,TMEM14C,ISG…
TF	Factor: SP2; motif: GNNGGGGGCGGGGSN	TF:M03807	0.000122911	3.91041	8615	184	116	19943	HSP90B1,VIM,HYOU1,HSPA5,PDIA4,P4HB,MAP1B,CARS,PDIA3,SQSTM1,PDIA6,CKAP4,ASNS,FLNC,RCN1,PSAT1,WARS,IDH1,VAT1,CSRP1,PDXK,PHGDH,PYCR1,SCO2,GBE1,DNAJC3,S100A11,PRDX5,NUCB2,PYCR2,MYL9,LGALS3,UPP1,ADA,PYCARD,HLA-B,BLVRB,MANF,MCFD2,CSTB,FKBP2,CRIP1,FBXO2,TMED7-TICAM2,NQO2,FAH,PRPSAP2,ISOC2,COX5A,GMPPA,HINT2,STX12,TMEM14C,TMEM41B,MT2A,SEMA3C,LGALS3BP,SLC38A2,SRI,NIT1,ISYNA1,VPS37B,DPY30,SLC33A1,PFDN6,SLC2…
TF	Factor: GKLF; motif: GCCMCRCCCNNN	TF:M01588	0.000178534	3.74828	9100	184	120	19943	PLEC,HSP90B1,VIM,HYOU1,HSPA5,PDIA4,P4HB,MAP1B,MVP,PDIA3,SQSTM1,PDIA6,ASNS,FLNC,PSAT1,TES,WARS,IDH1,VAT1,CSRP1,PDXK,PYCR1,SCO2,GBE1,DNAJC3,ERAP1,S100A11,PRDX5,NUCB2,PYCR2,MYL9,LGALS3,UPP1,ADA,HLA-B,BLVRB,NDUFA5,MCFD2,CSTB,FKBP2,CRIP1,ND5,FBXO2,TMED7-TICAM2,NQO2,FAH,SDSL,PRPSAP2,ISOC2,HMOX1,GMPPA,EPHX1,HINT2,STX12,TMEM14C,ISG15,TMEM41B,MT2A,SEMA3C,LGALS3BP,KRT80,SRI,ARPC3,NIT1,ISYNA1,FTH1,SLC33A1,P…
TF	Factor: Sp1; motif: GGGGCGGGGC	TF:M00931	0.000667841	3.17533	10524	184	131	19943	HSP90B1,VIM,HYOU1,PDIA4,P4HB,MAP1B,CARS,PDIA3,SQSTM1,PDIA6,CKAP4,ASNS,FLNC,PSAT1,WARS,IDH1,VAT1,CSRP1,PDXK,PHGDH,PYCR1,ARHGEF2,SCO2,OGT,GBE1,DNAJC3,ERAP1,S100A11,PRDX5,NUCB2,PYCR2,MYL9,LGALS3,UPP1,ADA,PYCARD,HLA-B,BLVRB,MANF,NDUFA5,MCFD2,CSTB,FKBP2,CRIP1,ASL,SDF2L1,FBXO2,TMED7-TICAM2,NQO2,FAH,PRPSAP2,ISOC2,COX5A,GMPPA,HINT2,STX12,TMEM14C,TMEM41B,MT2A,SEMA3C,LGALS3BP,SLC38A2,SRI,NDUFS7,NIT1,ISYNA1…
TF	Factor: SP1; motif: GGCCCCGCCCCCN	TF:M12666	0.000810776	3.0911	8869	184	116	19943	VIM,HYOU1,HSPA5,PDIA4,P4HB,MAP1B,PDIA3,SQSTM1,PDIA6,GOT1,ASNS,FLNC,RCN1,PSAT1,WARS,IDH1,VAT1,PDXK,PYCR1,SCO2,GBE1,DNAJC3,S100A11,NUCB2,PYCR2,MYL9,LGALS3,UPP1,ADA,HLA-B,BLVRB,MANF,NDUFA5,MCFD2,CSTB,FKBP2,CRIP1,SDF2L1,FBXO2,TMED7-TICAM2,NQO2,FAH,PRPSAP2,ISOC2,GMPPA,HINT2,STX12,TMEM14C,TMEM41B,MT2A,SEMA3C,SLC38A2,SRI,NIT1,ISYNA1,NDUFA13,FTH1,DPY30,SLC33A1,PFDN6,SLC2A1,DBI,COX5B,PSMB9,S100A4,KIF3B,GC…
TF	Factor: E2F4; motif: YCCCGCCNCNNSSNNSNN; match class: 1	TF:M12599_1	0.000869251	3.06085	15982	184	172	19943	PLEC,HSP90B1,VIM,HYOU1,HSPA5,PDIA4,P4HB,MAP1B,MVP,CARS,PDIA3,SQSTM1,PDIA6,CKAP4,GOT1,ASNS,FLNC,RCN1,PSAT1,LONP1,TES,WARS,IDH1,VAT1,CSRP1,PDXK,PHGDH,PYCR1,ARHGEF2,COPS2,SCO2,OGT,GBE1,DNAJC3,ERAP1,S100A11,PRDX5,NUCB2,PYCR2,MYL9,LGALS3,UPP1,ADA,PYCARD,HLA-B,BLVRB,MANF,NDUFA5,MCFD2,CSTB,FKBP2,CRIP1,ASL,SDF2L1,FBXO2,TMED7-TICAM2,NQO2,FAH,PRPSAP2,ISOC2,HMOX1,COX5A,GMPPA,EPHX1,HINT2,STX12,HMGA2,NDUFAB1,…
TF	Factor: EKLF; motif: NGGGYGKGGCNNGG	TF:M09969	0.000986542	3.00588	4697	184	74	19943	HYOU1,PDIA4,P4HB,MVP,PDIA3,PDIA6,ASNS,WARS,IDH1,VAT1,PDXK,PYCR1,SCO2,GBE1,DNAJC3,NUCB2,PYCR2,MYL9,LGALS3,ADA,HLA-B,BLVRB,NDUFA5,CSTB,FKBP2,FBXO2,NQO2,FAH,SDSL,PRPSAP2,HMOX1,GMPPA,HINT2,TMEM14C,TMEM41B,SEMA3C,LGALS3BP,SLC38A2,KRT80,SRI,NIT1,ISYNA1,SLC33A1,PFDN6,SLC2A1,KIF3B,GCSH,TFAM,PREB,PTTG1IP,PTRHD1,CRELD2,HMGCL,EPG5,CLDN6,PTER,THEM6,GAA,MIF,DHTKD1,STK32C,SIRT3,TRAPPC8,SHPK,TSPO,CD82,SLC52A2,U…
TF	Factor: E2F-2; motif: GCGCGCGCNCS; match class: 1	TF:M11529_1	0.00100112	2.99952	14789	184	164	19943	PLEC,HSP90B1,VIM,HYOU1,PDIA4,P4HB,MAP1B,CARS,PDIA3,SQSTM1,PDIA6,CKAP4,GOT1,ASNS,FLNC,RCN1,PSAT1,LONP1,TES,WARS,IDH1,VAT1,CSRP1,PDXK,PHGDH,PYCR1,ARHGEF2,COPS2,SCO2,OGT,GBE1,DNAJC3,ERAP1,S100A11,PRDX5,NUCB2,PYCR2,MYL9,LGALS3,UPP1,ADA,PYCARD,HLA-B,BLVRB,MANF,MCFD2,CSTB,FKBP2,CRIP1,ASL,SDF2L1,FBXO2,NQO2,FAH,PRPSAP2,ISOC2,HMOX1,COX5A,GMPPA,EPHX1,HINT2,STX12,HMGA2,NDUFAB1,ISG15,TMEM41B,MT2A,SEMA3C,LGAL…
TF	Factor: ZF5; motif: GSGCGCGR	TF:M00716	0.00193918	2.71238	16410	184	174	19943	PLEC,HSP90B1,VIM,HYOU1,HSPA5,PDIA4,P4HB,MAP1B,CARS,PDIA3,SQSTM1,PDIA6,CKAP4,GOT1,ASNS,FLNC,RCN1,PSAT1,LONP1,TES,WARS,IDH1,VAT1,CSRP1,PDXK,PHGDH,PYCR1,ARHGEF2,COPS2,SCO2,OGT,GBE1,DNAJC3,ERAP1,S100A11,PRDX5,NUCB2,PYCR2,MYL9,LGALS3,UPP1,ADA,PYCARD,HLA-B,BLVRB,MANF,NDUFA5,MCFD2,CSTB,FKBP2,CRIP1,ASL,ND5,SDF2L1,FBXO2,TMED7-TICAM2,NQO2,FAH,PRPSAP2,ISOC2,HMOX1,COX5A,GMPPA,EPHX1,HINT2,STX12,HMGA2,NDUFAB1,…
TF	Factor: p300; motif: ACNTCCG; match class: 1	TF:M04826_1	0.00253898	2.59534	15502	184	168	19943	PLEC,HSP90B1,VIM,HYOU1,HSPA5,P4HB,MAP1B,MVP,CARS,PDIA3,SQSTM1,PDIA6,CKAP4,GOT1,ASNS,FLNC,RCN1,PSAT1,LONP1,TES,WARS,IDH1,VAT1,CSRP1,PDXK,PYCR1,SCO2,OGT,GBE1,DNAJC3,ERAP1,S100A11,PRDX5,NUCB2,PYCR2,MYL9,LGALS3,UPP1,ADA,PYCARD,HLA-B,BLVRB,MANF,NDUFA5,MCFD2,CSTB,FKBP2,CRIP1,ASL,ND5,SDF2L1,FBXO2,TMED7-TICAM2,NQO2,FAH,PRPSAP2,ISOC2,HMOX1,COX5A,GMPPA,EPHX1,HINT2,STX12,HMGA2,NDUFAB1,TMEM14C,ISG15,TMEM41B,…
TF	Factor: SP2; motif: GGGCGGGAC; match class: 1	TF:M01783_1	0.0027347	2.56309	4449	184	70	19943	HYOU1,PDIA4,P4HB,PDIA3,SQSTM1,PDIA6,ASNS,FLNC,PSAT1,PYCR1,ARHGEF2,DNAJC3,S100A11,MYL9,UPP1,ADA,HLA-B,BLVRB,MCFD2,CSTB,FKBP2,CRIP1,FBXO2,NQO2,FAH,PRPSAP2,ISOC2,COX5A,GMPPA,HINT2,TMEM14C,SLC38A2,SRI,ISYNA1,ALDH4A1,PFDN6,SLC2A1,DBI,PSMB9,S100A4,GCSH,TFAM,PTTG1IP,PADI2,CRELD2,PDIA5,BLOC1S2,CLDN6,UQCC2,SERPINB8,THEM6,MIF,DHTKD1,STK32C,CPNE2,SIRT3,AMDHD2,TRAPPC8,SHPK,TSPO,CD82,SLC1A4,SLC52A2,CYSTM1,UBE…
TF	Factor: E2F-2; motif: GCGCGCGCGYW	TF:M11531	0.00292988	2.53315	13569	184	154	19943	PLEC,HSP90B1,VIM,HYOU1,HSPA5,PDIA4,P4HB,MAP1B,CARS,PDIA3,SQSTM1,PDIA6,CKAP4,GOT1,ASNS,FLNC,RCN1,PSAT1,LONP1,TES,WARS,VAT1,CSRP1,PDXK,PHGDH,PYCR1,ARHGEF2,COPS2,SCO2,OGT,GBE1,DNAJC3,ERAP1,S100A11,PRDX5,NUCB2,PYCR2,MYL9,LGALS3,UPP1,ADA,PYCARD,HLA-B,BLVRB,MANF,MCFD2,CSTB,CRIP1,ASL,SDF2L1,FBXO2,TMED7-TICAM2,NQO2,FAH,PRPSAP2,HMOX1,COX5A,GMPPA,EPHX1,HINT2,STX12,HMGA2,NDUFAB1,TMEM14C,TMEM41B,MT2A,SEMA3C,…
TF	Factor: sp4; motif: NNGNARGRGGCGGRGCNNRR	TF:M10072	0.00334748	2.47528	10760	184	131	19943	HSP90B1,VIM,HYOU1,HSPA5,PDIA4,P4HB,MAP1B,PDIA3,SQSTM1,PDIA6,CKAP4,GOT1,ASNS,FLNC,RCN1,PSAT1,LONP1,TES,WARS,IDH1,VAT1,CSRP1,PDXK,PHGDH,PYCR1,ARHGEF2,SCO2,GBE1,DNAJC3,ERAP1,S100A11,PRDX5,NUCB2,PYCR2,MYL9,LGALS3,UPP1,ADA,PYCARD,HLA-B,BLVRB,MANF,MCFD2,CSTB,FKBP2,CRIP1,ASL,FBXO2,TMED7-TICAM2,NQO2,FAH,PRPSAP2,ISOC2,COX5A,GMPPA,HINT2,STX12,TMEM14C,TMEM41B,MT2A,SLC38A2,SRI,ARPC3,NIT1,ISYNA1,NDUFA13,VPS37…
TF	Factor: E2F-3:HES-7; motif: NNNSGCGCSNNNNNCRCGYGNN; match class: 1	TF:M08526_1	0.0047035	2.32758	15291	184	166	19943	PLEC,HSP90B1,VIM,HYOU1,HSPA5,PDIA4,P4HB,MAP1B,CARS,PDIA3,SQSTM1,PDIA6,CKAP4,GOT1,ASNS,FLNC,RCN1,PSAT1,LONP1,TES,WARS,IDH1,VAT1,CSRP1,PDXK,PHGDH,PYCR1,ARHGEF2,COPS2,SCO2,OGT,GBE1,DNAJC3,ERAP1,S100A11,PRDX5,NUCB2,PYCR2,MYL9,LGALS3,UPP1,ADA,PYCARD,HLA-B,BLVRB,MANF,NDUFA5,MCFD2,CSTB,FKBP2,CRIP1,ASL,SDF2L1,FBXO2,TMED7-TICAM2,NQO2,FAH,SDSL,PRPSAP2,ISOC2,HMOX1,COX5A,GMPPA,EPHX1,HINT2,STX12,HMGA2,NDUFAB1…
TF	Factor: E2F-2; motif: GCGCGCGCGYW; match class: 1	TF:M11531_1	0.00490941	2.30897	12622	184	146	19943	PLEC,VIM,HYOU1,HSPA5,PDIA4,P4HB,MAP1B,CARS,PDIA3,SQSTM1,PDIA6,CKAP4,GOT1,ASNS,FLNC,RCN1,PSAT1,LONP1,TES,WARS,VAT1,CSRP1,PDXK,PHGDH,PYCR1,ARHGEF2,COPS2,SCO2,OGT,GBE1,DNAJC3,ERAP1,S100A11,PRDX5,NUCB2,PYCR2,LGALS3,UPP1,ADA,PYCARD,HLA-B,BLVRB,MANF,MCFD2,CSTB,CRIP1,ASL,SDF2L1,FBXO2,TMED7-TICAM2,NQO2,FAH,PRPSAP2,HMOX1,COX5A,GMPPA,EPHX1,HINT2,STX12,HMGA2,NDUFAB1,TMEM14C,TMEM41B,MT2A,SEMA3C,LGALS3BP,SLC3…
TF	Factor: Sp2; motif: GGGGCGGGG	TF:M10435	0.00605224	2.21808	7878	184	104	19943	HSP90B1,VIM,HYOU1,PDIA4,MAP1B,CARS,PDIA3,SQSTM1,PDIA6,CKAP4,ASNS,FLNC,PSAT1,WARS,IDH1,VAT1,CSRP1,PDXK,PHGDH,PYCR1,SCO2,GBE1,DNAJC3,S100A11,PRDX5,PYCR2,MYL9,ADA,PYCARD,HLA-B,BLVRB,MANF,MCFD2,CSTB,FKBP2,CRIP1,ASL,FBXO2,TMED7-TICAM2,NQO2,FAH,PRPSAP2,ISOC2,GMPPA,HINT2,STX12,TMEM14C,TMEM41B,MT2A,LGALS3BP,SRI,ISYNA1,NDUFA13,VPS37B,FTH1,DPY30,SLC33A1,PFDN6,SLC2A1,COX5B,PSMB9,S100A4,GCSH,TFAM,PREB,BCKDHB…
TF	Factor: TCF-1; motif: ACATCGRGRCGCTGW; match class: 1	TF:M11603_1	0.00768287	2.11448	13452	184	152	19943	PLEC,HSP90B1,VIM,HYOU1,HSPA5,PDIA4,P4HB,MAP1B,CARS,PDIA3,SQSTM1,PDIA6,CKAP4,GOT1,ASNS,FLNC,RCN1,PSAT1,LONP1,TES,WARS,IDH1,VAT1,PDXK,PHGDH,PYCR1,ARHGEF2,COPS2,SCO2,OGT,GBE1,DNAJC3,ERAP1,S100A11,PRDX5,NUCB2,PYCR2,MYL9,LGALS3,UPP1,ADA,PYCARD,HLA-B,BLVRB,MANF,NDUFA5,MCFD2,CSTB,FKBP2,CRIP1,ASL,SDF2L1,FBXO2,TMED7-TICAM2,NQO2,FAH,PRPSAP2,ISOC2,HMOX1,COX5A,GMPPA,EPHX1,HINT2,STX12,HMGA2,TMEM14C,ISG15,TMEM…
TF	Factor: TCF-1; motif: ACATCGRGRCGCTGW	TF:M11601	0.00808387	2.09238	15080	184	164	19943	PLEC,HSP90B1,VIM,HYOU1,HSPA5,PDIA4,P4HB,MAP1B,CARS,PDIA3,SQSTM1,PDIA6,CKAP4,GOT1,ASNS,FLNC,RCN1,PSAT1,LONP1,TES,WARS,IDH1,VAT1,PDXK,PHGDH,PYCR1,ARHGEF2,COPS2,SCO2,OGT,GBE1,DNAJC3,ERAP1,S100A11,PRDX5,PYCR2,LGALS3,UPP1,ADA,PYCARD,HLA-B,BLVRB,MANF,NDUFA5,MCFD2,CSTB,FKBP2,CRIP1,ASL,SDF2L1,FBXO2,TMED7-TICAM2,NQO2,FAH,PRPSAP2,ISOC2,HMOX1,COX5A,GMPPA,EPHX1,HINT2,STX12,HMGA2,NDUFAB1,TMEM14C,ISG15,TMEM41B…
TF	Factor: Sp1; motif: NNGGGGCGGGGNN	TF:M00932	0.00833894	2.07889	10669	184	129	19943	HSP90B1,VIM,HYOU1,PDIA4,P4HB,MAP1B,CARS,PDIA3,SQSTM1,PDIA6,CKAP4,ASNS,FLNC,PSAT1,WARS,IDH1,VAT1,CSRP1,PDXK,PHGDH,PYCR1,ARHGEF2,SCO2,GBE1,DNAJC3,ERAP1,S100A11,PRDX5,NUCB2,PYCR2,MYL9,LGALS3,UPP1,ADA,PYCARD,HLA-B,BLVRB,MANF,NDUFA5,MCFD2,CSTB,FKBP2,CRIP1,ASL,SDF2L1,FBXO2,TMED7-TICAM2,NQO2,FAH,PRPSAP2,ISOC2,COX5A,GMPPA,HINT2,STX12,TMEM14C,TMEM41B,MT2A,SEMA3C,LGALS3BP,SLC38A2,KRT80,SRI,NIT1,ISYNA1,NDUF…
TF	Factor: E2F; motif: GGCGSG	TF:M00803	0.0088185	2.05461	13473	184	152	19943	PLEC,HSP90B1,VIM,HYOU1,HSPA5,PDIA4,P4HB,MAP1B,CARS,PDIA3,SQSTM1,PDIA6,CKAP4,GOT1,ASNS,FLNC,RCN1,PSAT1,LONP1,TES,WARS,VAT1,CSRP1,PDXK,PHGDH,PYCR1,ARHGEF2,SCO2,OGT,GBE1,DNAJC3,ERAP1,S100A11,PRDX5,NUCB2,PYCR2,LGALS3,UPP1,ADA,PYCARD,HLA-B,BLVRB,MANF,MCFD2,CSTB,FKBP2,CRIP1,ASL,FBXO2,TMED7-TICAM2,NQO2,FAH,PRPSAP2,ISOC2,HMOX1,COX5A,EPHX1,HINT2,STX12,HMGA2,NDUFAB1,TMEM14C,TMEM41B,MT2A,SEMA3C,LGALS3BP,SLC…
TF	Factor: ZF5; motif: GSGCGCGR; match class: 1	TF:M00716_1	0.0105007	1.97878	14425	184	159	19943	PLEC,HSP90B1,VIM,HYOU1,HSPA5,PDIA4,P4HB,MAP1B,CARS,PDIA3,SQSTM1,PDIA6,CKAP4,GOT1,ASNS,FLNC,RCN1,PSAT1,LONP1,TES,WARS,IDH1,VAT1,CSRP1,PDXK,PHGDH,PYCR1,ARHGEF2,SCO2,GBE1,DNAJC3,ERAP1,S100A11,PRDX5,NUCB2,PYCR2,MYL9,LGALS3,UPP1,ADA,PYCARD,HLA-B,BLVRB,MANF,MCFD2,CSTB,FKBP2,CRIP1,ASL,SDF2L1,FBXO2,TMED7-TICAM2,NQO2,FAH,PRPSAP2,ISOC2,HMOX1,COX5A,GMPPA,EPHX1,HINT2,STX12,HMGA2,NDUFAB1,TMEM14C,TMEM41B,MT2A,…
TF	Factor: SP4; motif: NWRGCCACGCCCMCTYN	TF:M03922	0.0119175	1.92381	6150	184	86	19943	HYOU1,HSPA5,PDIA4,P4HB,MAP1B,SQSTM1,PDIA6,ASNS,FLNC,WARS,IDH1,PDXK,PYCR1,SCO2,GBE1,DNAJC3,NUCB2,PYCR2,MYL9,UPP1,ADA,BLVRB,MCFD2,CSTB,FKBP2,CRIP1,FBXO2,TMED7-TICAM2,NQO2,FAH,PRPSAP2,ISOC2,GMPPA,HINT2,STX12,TMEM14C,TMEM41B,MT2A,SLC38A2,ARPC3,NIT1,ISYNA1,PFDN6,SLC2A1,PSMB9,S100A4,GCSH,TFAM,PREB,PTTG1IP,PADI2,CRELD2,BLOC1S2,HMGCL,UQCC2,PTER,CLN5,THEM6,PDCD4,GAA,MIF,DHTKD1,STK32C,CPNE2,SIRT3,AMDHD2,TR…
TF	Factor: E2F-1:HES-7; motif: GGCRCGTGSYNNWNGGCGCSM; match class: 1	TF:M08525_1	0.0120219	1.92003	15569	184	167	19943	PLEC,HSP90B1,VIM,HYOU1,HSPA5,PDIA4,P4HB,MAP1B,CARS,PDIA3,SQSTM1,PDIA6,CKAP4,GOT1,ASNS,FLNC,RCN1,PSAT1,LONP1,TES,WARS,IDH1,VAT1,CSRP1,PDXK,PHGDH,PYCR1,ARHGEF2,COPS2,SCO2,OGT,GBE1,DNAJC3,ERAP1,S100A11,PRDX5,NUCB2,PYCR2,MYL9,LGALS3,UPP1,ADA,PYCARD,HLA-B,BLVRB,MANF,MCFD2,CSTB,FKBP2,CRIP1,ASL,SDF2L1,FBXO2,TMED7-TICAM2,NQO2,FAH,SDSL,PRPSAP2,ISOC2,HMOX1,COX5A,GMPPA,EPHX1,HINT2,STX12,HMGA2,NDUFAB1,TMEM14…
TF	Factor: Sp1; motif: NWRGCCACGCCCMCN	TF:M12152	0.0137288	1.86237	7480	184	99	19943	VIM,HYOU1,HSPA5,PDIA4,P4HB,MAP1B,SQSTM1,PDIA6,ASNS,FLNC,WARS,IDH1,PDXK,PYCR1,SCO2,GBE1,DNAJC3,S100A11,NUCB2,PYCR2,MYL9,UPP1,ADA,HLA-B,BLVRB,MCFD2,CSTB,FKBP2,CRIP1,ASL,FBXO2,TMED7-TICAM2,NQO2,FAH,PRPSAP2,ISOC2,GMPPA,HINT2,STX12,TMEM14C,TMEM41B,MT2A,SLC38A2,ARPC3,NIT1,ISYNA1,NDUFA13,PFDN6,SLC2A1,COX5B,PSMB9,S100A4,KIF3B,GCSH,TFAM,PREB,PTTG1IP,PADI2,CRELD2,BLOC1S2,HMGCL,UQCC2,PTER,GDA,CLN5,THEM6,PDC…
TF	Factor: KLF3; motif: NNNNNNGGGCGGGGCNNGN	TF:M09970	0.0148039	1.82963	7907	184	103	19943	HSP90B1,HYOU1,PDIA4,P4HB,MAP1B,PDIA3,SQSTM1,PDIA6,CKAP4,ASNS,FLNC,PSAT1,WARS,IDH1,VAT1,CSRP1,PDXK,PYCR1,SCO2,GBE1,DNAJC3,ERAP1,S100A11,PRDX5,NUCB2,PYCR2,MYL9,LGALS3,UPP1,ADA,HLA-B,BLVRB,MANF,NDUFA5,MCFD2,CSTB,FKBP2,CRIP1,SDF2L1,FBXO2,TMED7-TICAM2,NQO2,FAH,SDSL,PRPSAP2,ISOC2,GMPPA,HINT2,STX12,TMEM14C,TMEM41B,MT2A,SEMA3C,SLC38A2,SRI,NIT1,ISYNA1,FTH1,DPY30,SLC33A1,PFDN6,SLC2A1,DBI,PSMB9,S100A4,KIF3B…
TF	Factor: E2F-3; motif: GGCGGGN	TF:M02089	0.0167825	1.77514	13444	184	151	19943	HSP90B1,VIM,HYOU1,PDIA4,P4HB,MAP1B,MVP,CARS,PDIA3,SQSTM1,PDIA6,CKAP4,GOT1,ASNS,FLNC,RCN1,PSAT1,LONP1,TES,WARS,IDH1,VAT1,CSRP1,PDXK,PHGDH,PYCR1,ARHGEF2,SCO2,OGT,GBE1,DNAJC3,ERAP1,S100A11,PRDX5,NUCB2,PYCR2,MYL9,LGALS3,UPP1,ADA,PYCARD,HLA-B,BLVRB,MANF,NDUFA5,MCFD2,CSTB,FKBP2,CRIP1,ASL,SDF2L1,FBXO2,TMED7-TICAM2,NQO2,FAH,PRPSAP2,ISOC2,HMOX1,COX5A,GMPPA,HINT2,STX12,HMGA2,TMEM14C,ISG15,TMEM41B,MT2A,SEMA…
TF	Factor: ZF5; motif: GGSGCGCGS	TF:M10438	0.0177961	1.74967	16536	184	173	19943	PLEC,HSP90B1,VIM,HYOU1,HSPA5,PDIA4,P4HB,MAP1B,CARS,PDIA3,SQSTM1,PDIA6,CKAP4,GOT1,ASNS,FLNC,RCN1,PSAT1,LONP1,TES,WARS,IDH1,VAT1,CSRP1,PDXK,PHGDH,PYCR1,ARHGEF2,COPS2,SCO2,OGT,GBE1,DNAJC3,ERAP1,S100A11,PRDX5,NUCB2,PYCR2,MYL9,LGALS3,UPP1,ADA,PYCARD,HLA-B,BLVRB,MANF,MCFD2,CSTB,FKBP2,CRIP1,ASL,SDF2L1,FBXO2,TMED7-TICAM2,NQO2,FAH,PRPSAP2,ISOC2,HMOX1,COX5A,GMPPA,EPHX1,HINT2,STX12,HMGA2,NDUFAB1,TMEM14C,ISG…
TF	Factor: E2F-4; motif: SNGGGCGGGAANN; match class: 1	TF:M09894_1	0.0184871	1.73313	14242	184	157	19943	PLEC,HSP90B1,VIM,HYOU1,HSPA5,PDIA4,P4HB,MAP1B,MVP,CARS,PDIA3,SQSTM1,PDIA6,CKAP4,GOT1,ASNS,FLNC,RCN1,PSAT1,LONP1,TES,WARS,IDH1,VAT1,CSRP1,PDXK,PHGDH,PYCR1,ARHGEF2,COPS2,SCO2,GBE1,DNAJC3,ERAP1,S100A11,PRDX5,NUCB2,PYCR2,MYL9,LGALS3,UPP1,ADA,PYCARD,HLA-B,BLVRB,MANF,NDUFA5,MCFD2,CSTB,FKBP2,CRIP1,ASL,SDF2L1,FBXO2,NQO2,FAH,PRPSAP2,ISOC2,HMOX1,COX5A,GMPPA,EPHX1,HINT2,STX12,HMGA2,TMEM14C,ISG15,TMEM41B,MT2…
TF	Factor: Elf-1; motif: ACTTCCGGG; match class: 1	TF:M04714_1	0.0281723	1.55018	2703	184	47	19943	HSP90B1,PDIA4,P4HB,CARS,PDIA6,TES,WARS,CSRP1,PHGDH,PRDX5,PYCR2,MCFD2,FKBP2,SDSL,COX5A,TMEM41B,KRT80,ARPC3,ISYNA1,NDUFA13,PFDN6,DBI,COX5B,NDUFB9,GCSH,PTTG1IP,HMGCL,COX7A2,PTER,SERPINB8,THEM6,PDCD4,SIRT3,TRAPPC8,TAX1BP1,FUCA1,SLC52A2,CYSTM1,DMAP1,COX6A1,BLOC1S4,ZGPAT,DNASE1L3,RBCK1,SRBD1,SPOUT1,SMG8
TF	Factor: Sp2; motif: GGSNNGGGGGCGGGGCCNGNGS	TF:M09658	0.030431	1.51668	5407	184	77	19943	HSP90B1,VIM,HYOU1,PDIA4,P4HB,MAP1B,PDIA3,SQSTM1,PDIA6,CKAP4,GOT1,ASNS,FLNC,RCN1,WARS,IDH1,VAT1,PDXK,PYCR1,SCO2,DNAJC3,S100A11,PRDX5,MYL9,UPP1,ADA,HLA-B,BLVRB,MANF,MCFD2,CSTB,FKBP2,FBXO2,TMED7-TICAM2,NQO2,FAH,PRPSAP2,ISOC2,GMPPA,HINT2,SLC38A2,SRI,ISYNA1,NDUFA13,DPY30,PFDN6,SLC2A1,COX5B,PSMB9,GCSH,TFAM,PTTG1IP,CRELD2,HMGCL,UQCC2,GDA,PDCD4,MIF,DHTKD1,STK32C,SIRT3,AMDHD2,TRAPPC8,SHPK,TSPO,CD82,SLC1A4…
TF	Factor: Elf-1; motif: NANCCGGAAGTN; match class: 1	TF:M11451_1	0.0313264	1.50409	2145	184	40	19943	HSP90B1,P4HB,CARS,TES,WARS,CSRP1,PRDX5,PYCR2,MCFD2,FKBP2,SDSL,COX5A,TMEM41B,KRT80,ARPC3,NDUFA13,PFDN6,DBI,COX5B,NDUFB9,PTTG1IP,COX7A2,PTER,SERPINB8,PDCD4,SIRT3,TRAPPC8,TAX1BP1,FUCA1,SLC52A2,CYSTM1,DMAP1,COX6A1,BLOC1S4,ZGPAT,DNASE1L3,RBCK1,SRBD1,SPOUT1,SMG8
TF	Factor: AP-2rep; motif: NGGGGCGGGGC	TF:M09967	0.0345869	1.46109	4118	184	63	19943	HYOU1,PDIA4,PDIA3,SQSTM1,PDIA6,ASNS,FLNC,WARS,IDH1,VAT1,PDXK,PYCR1,SCO2,DNAJC3,S100A11,PYCR2,MYL9,HLA-B,BLVRB,MCFD2,CSTB,FKBP2,FBXO2,TMED7-TICAM2,NQO2,FAH,ISOC2,GMPPA,HINT2,TMEM41B,MT2A,SRI,ISYNA1,SLC33A1,PFDN6,SLC2A1,PSMB9,S100A4,GCSH,TFAM,PREB,PTTG1IP,CRELD2,HMGCL,CLDN6,UQCC2,GAA,MIF,DHTKD1,STK32C,CPNE2,SIRT3,TRAPPC8,SHPK,TSPO,CD82,CYSTM1,UBE2L6,DMAP1,COMMD7,DHX57,RBCK1,CACNA1G
TF	Factor: Elf-1; motif: NAANCMGGAAGTGN; match class: 1	TF:M09605_1	0.0365991	1.43653	1326	184	29	19943	P4HB,TES,WARS,PRDX5,PYCR2,FKBP2,SDSL,ISOC2,TMEM41B,KRT80,ARPC3,SLC33A1,PFDN6,DBI,COX5B,NDUFB9,PTTG1IP,SCOC,PTER,CLN5,SLC52A2,DMAP1,ISG20,COX6A1,BLOC1S4,ZGPAT,RBCK1,SRBD1,SPOUT1
TF	Factor: Sp2; motif: GYCCCGCCYCYNNNN	TF:M07129	0.0378996	1.42137	6416	184	87	19943	HSP90B1,VIM,HYOU1,PDIA4,P4HB,MAP1B,SQSTM1,PDIA6,GOT1,ASNS,FLNC,RCN1,PSAT1,WARS,IDH1,VAT1,PDXK,PHGDH,PYCR1,SCO2,DNAJC3,S100A11,PRDX5,PYCR2,MYL9,HLA-B,BLVRB,MANF,MCFD2,CSTB,FKBP2,SDF2L1,FBXO2,TMED7-TICAM2,NQO2,FAH,PRPSAP2,ISOC2,GMPPA,HINT2,TMEM41B,MT2A,SRI,ISYNA1,NDUFA13,ALDH4A1,SLC33A1,PFDN6,COX5B,PSMB9,S100A4,GCSH,TFAM,PTTG1IP,PADI2,CRELD2,HMGCL,UQCRB,EPG5,UQCC2,GDA,PDCD4,MIF,DHTKD1,STK32C,CPNE2,…
TF	Factor: Sp1; motif: CCCCGCCCCN	TF:M00933	0.0424657	1.37196	9913	184	120	19943	HSP90B1,VIM,HYOU1,PDIA4,MAP1B,CARS,PDIA3,SQSTM1,PDIA6,CKAP4,ASNS,FLNC,RCN1,PSAT1,WARS,IDH1,VAT1,CSRP1,PDXK,PHGDH,PYCR1,ARHGEF2,SCO2,GBE1,DNAJC3,S100A11,PRDX5,NUCB2,PYCR2,MYL9,LGALS3,ADA,PYCARD,HLA-B,BLVRB,MANF,MCFD2,CSTB,FKBP2,CRIP1,ASL,FBXO2,TMED7-TICAM2,NQO2,FAH,PRPSAP2,ISOC2,GMPPA,HINT2,STX12,TMEM14C,TMEM41B,MT2A,LGALS3BP,SLC38A2,KRT80,SRI,NIT1,ISYNA1,NDUFA13,VPS37B,FTH1,DPY30,SLC33A1,PFDN6,SL…
TF	Factor: Egr-1; motif: GCGCATGCG; match class: 1	TF:M04869_1	0.0460096	1.33715	10489	184	125	19943	PLEC,HSP90B1,VIM,PDIA4,P4HB,MAP1B,PDIA3,SQSTM1,PDIA6,CKAP4,GOT1,ASNS,FLNC,RCN1,PSAT1,LONP1,TES,WARS,VAT1,CSRP1,PDXK,PYCR1,ARHGEF2,COPS2,SCO2,OGT,GBE1,DNAJC3,ERAP1,S100A11,PRDX5,NUCB2,PYCR2,MYL9,LGALS3,UPP1,ADA,PYCARD,HLA-B,BLVRB,NDUFA5,MCFD2,CSTB,FKBP2,CRIP1,ASL,SDF2L1,FBXO2,TMED7-TICAM2,PRPSAP2,HMOX1,COX5A,GMPPA,STX12,HMGA2,NDUFAB1,ISG15,TMEM41B,MT2A,SEMA3C,SLC38A2,SRI,NDUFS7,VPS37B,ALDH4A1,FTH1…
HPA	skin 2; fibrohistiocytic cells[≥Low]	HPA:0471441	1.88797e-06	5.724	1022	144	37	10976	HSP90B1,VIM,HSPA5,PDIA4,MAP1B,MVP,PDIA3,SQSTM1,PDIA6,CKAP4,GBE1,S100A11,PRDX5,LGALS3,PYCARD,HLA-B,BLVRB,NDUFA5,FKBP2,ISOC2,HMOX1,COX5A,NDUFA13,VPS37B,DPY30,ARL6IP5,PFDN6,SLC2A1,COX5B,PSMB9,S100A4,PDCD4,CLDN1,CD82,UBE2L6,APOD,CDC45
HPA	skin 2; endothelial cells[≥Low]	HPA:0470201	2.91785e-05	4.53494	889	144	32	10976	HSP90B1,VIM,HSPA5,PDIA4,MVP,PDIA3,PDIA6,CKAP4,GBE1,S100A11,LGALS3,HLA-B,BLVRB,NDUFA5,ISOC2,HINT2,ISYNA1,NDUFA13,VPS37B,DPY30,ARL6IP5,PFDN6,SLC2A1,COX5B,PSMB9,S100A4,GCSH,NDUFA7,PDCD4,THBD,UBE2L6,CDC45
HPA	skin 2; fibrohistiocytic cells[≥Medium]	HPA:0471442	8.09121e-05	4.09199	834	144	30	10976	HSP90B1,VIM,HSPA5,PDIA4,MVP,PDIA3,SQSTM1,PDIA6,CKAP4,GBE1,S100A11,LGALS3,PYCARD,HLA-B,BLVRB,NDUFA5,FKBP2,ISOC2,HMOX1,COX5A,NDUFA13,DPY30,ARL6IP5,COX5B,S100A4,PDCD4,CLDN1,CD82,APOD,CDC45
HPA	skin 1; fibrohistiocytic cells[≥Low]	HPA:0461441	8.62534e-05	4.06422	884	144	31	10976	HSP90B1,VIM,HSPA5,P4HB,MAP1B,MVP,PDIA3,SQSTM1,PDIA6,CKAP4,S100A11,PRDX5,LGALS3,PYCARD,HLA-B,BLVRB,NDUFA5,ISOC2,COX5A,NDUFA13,VPS37B,DPY30,ARL6IP5,PFDN6,COX5B,PSMB9,S100A4,PDCD4,UBE2L6,APOD,CDC45
HPA	skin 1; endothelial cells[≥Low]	HPA:0460201	9.44077e-05	4.02499	840	144	30	10976	HSP90B1,VIM,HSPA5,P4HB,MVP,PDIA3,PDIA6,CKAP4,S100A11,LGALS3,HLA-B,BLVRB,NDUFA5,ISOC2,COX5A,HINT2,ISYNA1,NDUFA13,VPS37B,DPY30,ARL6IP5,PFDN6,COX5B,PSMB9,S100A4,GCSH,NDUFA7,PDCD4,THBD,UBE2L6
HPA	skin 2; cells in basal layer[≥Low]	HPA:0471391	0.000182651	3.73838	964	144	32	10976	HSP90B1,HSPA5,PDIA4,MAP1B,PDIA3,PDIA6,CKAP4,PSAT1,GBE1,S100A11,PRDX5,LGALS3,PYCARD,HLA-B,BLVRB,NDUFA5,ISOC2,COX5A,HINT2,NDUFA13,VPS37B,DPY30,PFDN6,SLC2A1,COX5B,PSMB9,GCSH,NDUFA7,PDCD4,CCNB2,UBE2L6,APOD
HPA	skin 2; sebaceous glands[≥Low]	HPA:0471481	0.000351006	3.45469	133	144	11	10976	SQSTM1,PSAT1,IDH1,S100A11,HLA-B,BLVRB,COX5A,PFDN6,NDUFA7,GAA,CD82
HPA	skin 2; lymphocytes[≥Low]	HPA:0471471	0.000404281	3.39332	803	144	28	10976	HSP90B1,VIM,HSPA5,PDIA4,PDIA3,SQSTM1,GBE1,S100A11,PRDX5,LGALS3,PYCARD,HLA-B,BLVRB,NDUFA5,ISOC2,COX5A,HINT2,NDUFA13,VPS37B,DPY30,PFDN6,SLC2A1,COX5B,PSMB9,S100A4,GCSH,NDUFA7,PDCD4
HPA	skin 1; lymphocytes[≥Low]	HPA:0461471	0.000436453	3.36006	712	144	26	10976	VIM,HSPA5,MVP,PDIA3,SQSTM1,S100A11,PRDX5,LGALS3,PYCARD,HLA-B,BLVRB,NDUFA5,ISOC2,COX5A,HINT2,NDUFA13,VPS37B,DPY30,ARL6IP5,PFDN6,COX5B,PSMB9,S100A4,GCSH,NDUFA7,PDCD4
HPA	breast	HPA:0050000	0.000639046	3.19447	7152	144	119	10976	PLEC,HSP90B1,VIM,HSPA5,PDIA4,P4HB,CARS,PDIA3,SQSTM1,PDIA6,CKAP4,RCN1,LONP1,TES,IDH1,PDXK,PHGDH,PYCR1,ARHGEF2,COPS2,OGT,GBE1,ERAP1,S100A11,PRDX5,NUCB2,PYCR2,MYL9,LGALS3,PYCARD,HLA-B,BLVRB,MANF,NDUFA5,MCFD2,CRIP1,SDF2L1,FBXO2,NQO2,FAH,SDSL,PRPSAP2,ISOC2,COX5A,HINT2,STX12,HMGA2,NDUFAB1,SLC38A2,SRI,ARPC3,NIT1,ISYNA1,NDUFA13,VPS37B,ALDH4A1,FTH1,DPY30,ARL6IP5,PFDN6,DBI,COX5B,PSMB9,NDUFB9,KIF3B,GCSH,TFA…
HPA	skin 2; fibrohistiocytic cells[High]	HPA:0471443	0.000795411	3.09941	468	144	20	10976	HSP90B1,VIM,HSPA5,PDIA4,PDIA3,PDIA6,CKAP4,GBE1,HLA-B,FKBP2,ISOC2,HMOX1,ARL6IP5,COX5B,S100A4,PDCD4,CLDN1,CD82,APOD,CDC45
HPA	skin 2; lymphocytes[≥Medium]	HPA:0471472	0.00091586	3.03817	648	144	24	10976	VIM,HSPA5,PDIA4,PDIA3,SQSTM1,GBE1,S100A11,LGALS3,PYCARD,HLA-B,BLVRB,NDUFA5,ISOC2,COX5A,HINT2,NDUFA13,VPS37B,PFDN6,SLC2A1,COX5B,PSMB9,S100A4,GCSH,PDCD4
HPA	pancreas	HPA:0350000	0.00096171	3.01696	7376	144	121	10976	PLEC,HSP90B1,VIM,HYOU1,HSPA5,PDIA4,P4HB,MAP1B,MVP,CARS,PDIA3,UAP1,SQSTM1,PDIA6,CKAP4,GOT1,ASNS,RCN1,PSAT1,LONP1,TES,WARS,IDH1,PDXK,PHGDH,PYCR1,ARHGEF2,COPS2,OGT,GBE1,ERAP1,S100A11,PRDX5,NUCB2,PYCR2,LGALS3,UPP1,PYCARD,HLA-B,BLVRB,MANF,NDUFA5,MCFD2,FKBP2,SDF2L1,FBXO2,SDSL,PRPSAP2,ISOC2,COX5A,GMPPA,EPHX1,HINT2,STX12,HMGA2,NDUFAB1,SLC38A2,ARPC3,NIT1,ISYNA1,NDUFA13,VPS37B,ALDH4A1,FTH1,DPY30,ARL6IP5,PF…
HPA	skin 2; langerhans cells[≥Medium]	HPA:0471462	0.00135786	2.86715	663	144	24	10976	HSP90B1,VIM,HSPA5,PDIA4,PDIA3,SQSTM1,PDIA6,CKAP4,S100A11,LGALS3,PYCARD,HLA-B,BLVRB,NDUFA5,ISOC2,COX5A,NDUFA13,VPS37B,DPY30,PFDN6,COX5B,S100A4,NDUFA7,PDCD4
HPA	kidney	HPA:0270000	0.0015722	2.80349	8200	144	129	10976	PLEC,HSP90B1,VIM,HSPA5,PDIA4,P4HB,MAP1B,MVP,CARS,PDIA3,UAP1,SQSTM1,PDIA6,CKAP4,GOT1,RCN1,PSAT1,LONP1,TES,WARS,IDH1,PDXK,PHGDH,PYCR1,ARHGEF2,COPS2,OGT,GBE1,ERAP1,S100A11,PRDX5,PYCR2,MYL9,LGALS3,PYCARD,HLA-B,BLVRB,MANF,NDUFA5,MCFD2,FKBP2,CRIP1,ASL,SDF2L1,NQO2,FAH,SDSL,PRPSAP2,ISOC2,HMOX1,COX5A,GMPPA,HINT2,STX12,HMGA2,NDUFAB1,SLC38A2,ARPC3,NIT1,ISYNA1,NDUFA13,VPS37B,ALDH4A1,FTH1,DPY30,ARL6IP5,PFDN6,…
HPA	stomach 1; glandular cells[≥Low]	HPA:0540051	0.00185995	2.7305	7628	144	123	10976	PLEC,HSP90B1,HYOU1,HSPA5,PDIA4,P4HB,MAP1B,MVP,CARS,PDIA3,UAP1,SQSTM1,PDIA6,CKAP4,GOT1,ASNS,FLNC,PSAT1,LONP1,TES,WARS,IDH1,PDXK,PHGDH,PYCR1,ARHGEF2,OGT,GBE1,ERAP1,S100A11,PRDX5,NUCB2,PYCR2,LGALS3,ADA,PYCARD,HLA-B,BLVRB,MANF,NDUFA5,MCFD2,FKBP2,CRIP1,ASL,SDF2L1,FBXO2,NQO2,FAH,SDSL,PRPSAP2,ISOC2,COX5A,GMPPA,HINT2,STX12,HMGA2,NDUFAB1,SLC38A2,ARPC3,NIT1,ISYNA1,NDUFA13,VPS37B,ALDH4A1,FTH1,DPY30,ARL6IP5,…
HPA	stomach 1	HPA:0540000	0.00185995	2.7305	7628	144	123	10976	PLEC,HSP90B1,HYOU1,HSPA5,PDIA4,P4HB,MAP1B,MVP,CARS,PDIA3,UAP1,SQSTM1,PDIA6,CKAP4,GOT1,ASNS,FLNC,PSAT1,LONP1,TES,WARS,IDH1,PDXK,PHGDH,PYCR1,ARHGEF2,OGT,GBE1,ERAP1,S100A11,PRDX5,NUCB2,PYCR2,LGALS3,ADA,PYCARD,HLA-B,BLVRB,MANF,NDUFA5,MCFD2,FKBP2,CRIP1,ASL,SDF2L1,FBXO2,NQO2,FAH,SDSL,PRPSAP2,ISOC2,COX5A,GMPPA,HINT2,STX12,HMGA2,NDUFAB1,SLC38A2,ARPC3,NIT1,ISYNA1,NDUFA13,VPS37B,ALDH4A1,FTH1,DPY30,ARL6IP5,…
HPA	skin 2; endothelial cells[≥Medium]	HPA:0470202	0.00235074	2.6288	638	144	23	10976	HSP90B1,VIM,HSPA5,PDIA4,MVP,PDIA3,PDIA6,CKAP4,GBE1,LGALS3,HLA-B,BLVRB,ISOC2,ISYNA1,NDUFA13,VPS37B,DPY30,ARL6IP5,SLC2A1,COX5B,S100A4,PDCD4,THBD
HPA	skin 2; sebaceous glands[≥Medium]	HPA:0471482	0.00365442	2.43718	110	144	9	10976	SQSTM1,IDH1,S100A11,HLA-B,BLVRB,COX5A,PFDN6,NDUFA7,GAA
HPA	skin 2; cells in basal layer[≥Medium]	HPA:0471392	0.00406103	2.39136	756	144	25	10976	HSP90B1,HSPA5,PDIA4,PDIA3,PDIA6,CKAP4,GBE1,S100A11,PRDX5,LGALS3,PYCARD,HLA-B,BLVRB,NDUFA5,ISOC2,COX5A,NDUFA13,VPS37B,DPY30,PFDN6,SLC2A1,COX5B,GCSH,NDUFA7,PDCD4
HPA	fallopian tube	HPA:0210000	0.00428088	2.36847	7432	144	120	10976	PLEC,HSP90B1,VIM,HYOU1,HSPA5,PDIA4,P4HB,MAP1B,MVP,CARS,PDIA3,SQSTM1,PDIA6,CKAP4,RCN1,PSAT1,LONP1,TES,WARS,IDH1,PDXK,PHGDH,PYCR1,ARHGEF2,COPS2,OGT,GBE1,ERAP1,S100A11,PRDX5,NUCB2,PYCR2,LGALS3,PYCARD,HLA-B,BLVRB,MANF,NDUFA5,MCFD2,CRIP1,SDF2L1,NQO2,FAH,SDSL,PRPSAP2,ISOC2,COX5A,GMPPA,HINT2,STX12,HMGA2,NDUFAB1,SLC38A2,SRI,ARPC3,NIT1,ISYNA1,NDUFA13,VPS37B,ALDH4A1,FTH1,DPY30,ARL6IP5,PFDN6,COX5B,PSMB9,NDU…
HPA	lung; macrophages[High]	HPA:0300413	0.00593694	2.22644	1357	144	36	10976	PLEC,VIM,HSPA5,PDIA4,MVP,PDIA3,UAP1,LONP1,S100A11,LGALS3,PYCARD,HLA-B,MCFD2,CRIP1,SDF2L1,SDSL,ISOC2,HMOX1,STX12,NDUFAB1,ARPC3,NDUFA13,ARL6IP5,COX5B,S100A4,BCKDHB,HMGCL,UQCRB,MED4,CLN5,SERPINB8,GAA,UBE2H,UBE2L6,LNPK,MRPL42
HPA	adrenal gland; glandular cells[≥Low]	HPA:0020051	0.00613594	2.21212	7378	144	119	10976	PLEC,HSP90B1,VIM,HSPA5,PDIA4,P4HB,MAP1B,MVP,CARS,PDIA3,UAP1,SQSTM1,PDIA6,CKAP4,GOT1,RCN1,PSAT1,LONP1,TES,WARS,IDH1,PDXK,PHGDH,PYCR1,ARHGEF2,COPS2,OGT,GBE1,ERAP1,S100A11,PRDX5,NUCB2,PYCR2,LGALS3,HLA-B,BLVRB,MANF,NDUFA5,MCFD2,FKBP2,SDF2L1,NQO2,FAH,SDSL,PRPSAP2,ISOC2,COX5A,EPHX1,HINT2,STX12,HMGA2,NDUFAB1,SLC38A2,SRI,ARPC3,NIT1,ISYNA1,NDUFA13,VPS37B,ALDH4A1,FTH1,DPY30,ARL6IP5,PFDN6,DBI,COX5B,PSMB9,ND…
HPA	stomach 2; glandular cells[≥Medium]	HPA:0550052	0.00621672	2.20644	6252	144	106	10976	PLEC,HSP90B1,HSPA5,PDIA4,P4HB,MVP,CARS,PDIA3,UAP1,SQSTM1,PDIA6,CKAP4,GOT1,ASNS,FLNC,LONP1,TES,WARS,IDH1,PDXK,PHGDH,PYCR1,COPS2,OGT,GBE1,ERAP1,S100A11,PRDX5,NUCB2,PYCR2,LGALS3,PYCARD,HLA-B,BLVRB,MANF,NDUFA5,MCFD2,FKBP2,CRIP1,SDF2L1,SDSL,ISOC2,COX5A,GMPPA,HINT2,STX12,HMGA2,NDUFAB1,SLC38A2,ARPC3,NIT1,NDUFA13,VPS37B,ALDH4A1,DPY30,ARL6IP5,PFDN6,DBI,COX5B,PSMB9,NDUFB9,KIF3B,GCSH,TFAM,BCKDHB,NDUFA7,SCOC…
HPA	adrenal gland	HPA:0020000	0.00656013	2.18309	7385	144	119	10976	PLEC,HSP90B1,VIM,HSPA5,PDIA4,P4HB,MAP1B,MVP,CARS,PDIA3,UAP1,SQSTM1,PDIA6,CKAP4,GOT1,RCN1,PSAT1,LONP1,TES,WARS,IDH1,PDXK,PHGDH,PYCR1,ARHGEF2,COPS2,OGT,GBE1,ERAP1,S100A11,PRDX5,NUCB2,PYCR2,LGALS3,HLA-B,BLVRB,MANF,NDUFA5,MCFD2,FKBP2,SDF2L1,NQO2,FAH,SDSL,PRPSAP2,ISOC2,COX5A,EPHX1,HINT2,STX12,HMGA2,NDUFAB1,SLC38A2,SRI,ARPC3,NIT1,ISYNA1,NDUFA13,VPS37B,ALDH4A1,FTH1,DPY30,ARL6IP5,PFDN6,DBI,COX5B,PSMB9,ND…
HPA	placenta	HPA:0380000	0.00693581	2.1589	7482	144	120	10976	PLEC,HSP90B1,VIM,HYOU1,HSPA5,PDIA4,P4HB,MAP1B,MVP,CARS,PDIA3,UAP1,SQSTM1,PDIA6,CKAP4,ASNS,RCN1,LONP1,TES,PDXK,PHGDH,PYCR1,ARHGEF2,COPS2,OGT,GBE1,ERAP1,S100A11,PRDX5,NUCB2,LGALS3,PYCARD,HLA-B,BLVRB,MANF,NDUFA5,MCFD2,FKBP2,CRIP1,SDF2L1,NQO2,SDSL,PRPSAP2,ISOC2,HMOX1,COX5A,GMPPA,HINT2,STX12,HMGA2,NDUFAB1,SLC38A2,SRI,ARPC3,NIT1,ISYNA1,NDUFA13,VPS37B,ALDH4A1,FTH1,DPY30,ARL6IP5,PFDN6,SLC2A1,COX5B,PSMB9,…
HPA	skin 2; melanocytes[≥Medium]	HPA:0470672	0.00807288	2.09297	641	144	22	10976	HSP90B1,VIM,HSPA5,PDIA4,PDIA3,SQSTM1,PDIA6,GBE1,LGALS3,PYCARD,HLA-B,BLVRB,NDUFA5,ISOC2,COX5A,NDUFA13,VPS37B,DPY30,COX5B,PSMB9,GCSH,NDUFA7
HPA	pancreas; exocrine glandular cells[≥Low]	HPA:0350471	0.011172	1.95187	6910	144	113	10976	PLEC,HSP90B1,VIM,HYOU1,HSPA5,PDIA4,P4HB,MVP,CARS,PDIA3,UAP1,SQSTM1,PDIA6,CKAP4,GOT1,ASNS,RCN1,PSAT1,LONP1,TES,WARS,IDH1,PDXK,PHGDH,PYCR1,ARHGEF2,COPS2,OGT,GBE1,ERAP1,S100A11,PRDX5,NUCB2,PYCR2,LGALS3,UPP1,PYCARD,BLVRB,MANF,NDUFA5,MCFD2,FKBP2,SDF2L1,FBXO2,SDSL,PRPSAP2,ISOC2,COX5A,GMPPA,EPHX1,HINT2,STX12,HMGA2,NDUFAB1,SLC38A2,ARPC3,NIT1,ISYNA1,NDUFA13,VPS37B,ALDH4A1,FTH1,DPY30,ARL6IP5,PFDN6,DBI,COX5…
HPA	seminal vesicle; glandular cells[High]	HPA:0430053	0.0114152	1.94252	1456	144	37	10976	HSP90B1,VIM,P4HB,PDIA3,UAP1,RCN1,LONP1,IDH1,PHGDH,S100A11,PYCR2,MANF,NDUFA5,MCFD2,FKBP2,SDF2L1,ISOC2,COX5A,HINT2,STX12,NDUFA13,ALDH4A1,DBI,COX5B,GCSH,EML2,HMGCL,UQCRB,MED4,PDCD4,GAA,DHTKD1,SIRT3,DDX28,LNPK,COX6A1,MRPL42
HPA	colon	HPA:0130000	0.012475	1.90396	8302	144	128	10976	PLEC,HSP90B1,VIM,HYOU1,HSPA5,PDIA4,P4HB,MAP1B,MVP,CARS,PDIA3,UAP1,SQSTM1,PDIA6,CKAP4,GOT1,ASNS,FLNC,RCN1,LONP1,TES,WARS,IDH1,PDXK,PHGDH,PYCR1,ARHGEF2,COPS2,OGT,GBE1,ERAP1,S100A11,PRDX5,NUCB2,PYCR2,LGALS3,PYCARD,HLA-B,BLVRB,MANF,NDUFA5,MCFD2,CSTB,FKBP2,CRIP1,ASL,SDF2L1,NQO2,FAH,SDSL,PRPSAP2,ISOC2,HMOX1,COX5A,GMPPA,HINT2,STX12,HMGA2,NDUFAB1,SLC38A2,SRI,ARPC3,NIT1,NDUFA13,VPS37B,ALDH4A1,FTH1,DPY30,A…
HPA	skin 1; cells in spinous layer[≥Low]	HPA:0461411	0.0130014	1.88601	760	144	24	10976	HSP90B1,HSPA5,PDIA3,SQSTM1,PDIA6,CKAP4,S100A11,LGALS3,PYCARD,HLA-B,BLVRB,NDUFA5,ISOC2,COX5A,NDUFA13,VPS37B,DPY30,PFDN6,COX5B,GCSH,NDUFA7,PDCD4,THBD,CLDN1
HPA	skin 1; langerhans cells[≥Low]	HPA:0461461	0.0146905	1.83296	716	144	23	10976	HSP90B1,VIM,HSPA5,PDIA3,SQSTM1,PDIA6,CKAP4,S100A11,LGALS3,PYCARD,HLA-B,BLVRB,NDUFA5,ISOC2,COX5A,NDUFA13,VPS37B,DPY30,PFDN6,COX5B,S100A4,NDUFA7,PDCD4
HPA	rectum	HPA:0400000	0.0155597	1.808	7939	144	124	10976	PLEC,HSP90B1,VIM,HYOU1,HSPA5,PDIA4,P4HB,MAP1B,MVP,CARS,PDIA3,UAP1,SQSTM1,PDIA6,CKAP4,GOT1,ASNS,FLNC,RCN1,LONP1,TES,WARS,IDH1,PDXK,PHGDH,PYCR1,ARHGEF2,COPS2,OGT,GBE1,ERAP1,S100A11,PRDX5,NUCB2,PYCR2,MYL9,LGALS3,PYCARD,HLA-B,BLVRB,MANF,NDUFA5,MCFD2,FKBP2,CRIP1,SDF2L1,FAH,SDSL,PRPSAP2,ISOC2,COX5A,GMPPA,HINT2,STX12,HMGA2,NDUFAB1,SLC38A2,SRI,ARPC3,NIT1,ISYNA1,NDUFA13,VPS37B,ALDH4A1,FTH1,DPY30,ARL6IP5,P…
HPA	tonsil	HPA:0600000	0.0155711	1.80768	7752	144	122	10976	PLEC,HSP90B1,VIM,HYOU1,HSPA5,PDIA4,P4HB,MVP,CARS,PDIA3,UAP1,SQSTM1,PDIA6,CKAP4,GOT1,ASNS,PSAT1,LONP1,TES,WARS,PDXK,PHGDH,PYCR1,ARHGEF2,COPS2,OGT,GBE1,ERAP1,S100A11,PRDX5,NUCB2,PYCR2,MYL9,LGALS3,PYCARD,HLA-B,BLVRB,MANF,NDUFA5,MCFD2,CSTB,FKBP2,CRIP1,SDF2L1,FBXO2,NQO2,SDSL,PRPSAP2,ISOC2,HMOX1,COX5A,HINT2,STX12,HMGA2,NDUFAB1,SLC38A2,ARPC3,NIT1,ISYNA1,NDUFA13,VPS37B,ALDH4A1,FTH1,DPY30,ARL6IP5,PFDN6,SL…
HPA	skin 2; cells in spinous layer[≥Low]	HPA:0471411	0.0159269	1.79787	872	144	26	10976	HSP90B1,HSPA5,PDIA4,PDIA3,SQSTM1,PDIA6,CKAP4,S100A11,LGALS3,PYCARD,HLA-B,BLVRB,NDUFA5,ISOC2,COX5A,HINT2,NDUFA13,VPS37B,DPY30,PFDN6,COX5B,NDUFA7,PDCD4,CLDN1,CD82,CCNB2
HPA	stomach 2; glandular cells[≥Low]	HPA:0550051	0.0171965	1.76456	7579	144	120	10976	PLEC,HSP90B1,HSPA5,PDIA4,P4HB,MVP,CARS,PDIA3,UAP1,SQSTM1,PDIA6,CKAP4,GOT1,ASNS,FLNC,LONP1,TES,WARS,IDH1,PDXK,PHGDH,PYCR1,ARHGEF2,COPS2,OGT,GBE1,ERAP1,S100A11,PRDX5,NUCB2,PYCR2,LGALS3,ADA,PYCARD,HLA-B,BLVRB,MANF,NDUFA5,MCFD2,FKBP2,CRIP1,ASL,SDF2L1,FAH,SDSL,PRPSAP2,ISOC2,COX5A,GMPPA,HINT2,STX12,HMGA2,NDUFAB1,SLC38A2,SRI,ARPC3,NIT1,NDUFA13,VPS37B,ALDH4A1,DPY30,ARL6IP5,PFDN6,DBI,COX5B,PSMB9,NDUFB9,KI…
HPA	stomach 2	HPA:0550000	0.0171965	1.76456	7579	144	120	10976	PLEC,HSP90B1,HSPA5,PDIA4,P4HB,MVP,CARS,PDIA3,UAP1,SQSTM1,PDIA6,CKAP4,GOT1,ASNS,FLNC,LONP1,TES,WARS,IDH1,PDXK,PHGDH,PYCR1,ARHGEF2,COPS2,OGT,GBE1,ERAP1,S100A11,PRDX5,NUCB2,PYCR2,LGALS3,ADA,PYCARD,HLA-B,BLVRB,MANF,NDUFA5,MCFD2,FKBP2,CRIP1,ASL,SDF2L1,FAH,SDSL,PRPSAP2,ISOC2,COX5A,GMPPA,HINT2,STX12,HMGA2,NDUFAB1,SLC38A2,SRI,ARPC3,NIT1,NDUFA13,VPS37B,ALDH4A1,DPY30,ARL6IP5,PFDN6,DBI,COX5B,PSMB9,NDUFB9,KI…
HPA	skin 1; langerhans cells[≥Medium]	HPA:0461462	0.0172441	1.76336	578	144	20	10976	HSP90B1,VIM,HSPA5,SQSTM1,PDIA6,CKAP4,S100A11,LGALS3,PYCARD,HLA-B,BLVRB,NDUFA5,COX5A,NDUFA13,DPY30,PFDN6,COX5B,S100A4,NDUFA7,PDCD4
HPA	rectum; mucosal lymphoid cells[≥Medium]	HPA:0401332	0.0175665	1.75532	398	144	16	10976	VIM,HSPA5,P4HB,MAP1B,PDIA3,PDIA6,CKAP4,WARS,LGALS3,HLA-B,ISOC2,SRI,COX5B,PADI2,CCNB2,APOD
HPA	skin 2; melanocytes[≥Low]	HPA:0470671	0.0177967	1.74966	725	144	23	10976	HSP90B1,VIM,HSPA5,PDIA4,PDIA3,SQSTM1,PDIA6,GBE1,LGALS3,PYCARD,HLA-B,BLVRB,NDUFA5,ISOC2,COX5A,HINT2,NDUFA13,VPS37B,DPY30,COX5B,PSMB9,GCSH,NDUFA7
HPA	skin 1; cells in basal layer[≥Low]	HPA:0461391	0.018905	1.72342	881	144	26	10976	HSP90B1,HSPA5,MAP1B,PDIA3,PDIA6,CKAP4,PSAT1,GBE1,S100A11,LGALS3,HLA-B,BLVRB,NDUFA5,ISOC2,COX5A,NDUFA13,VPS37B,DPY30,ARL6IP5,PFDN6,COX5B,PSMB9,NDUFA7,PDCD4,UBE2L6,APOD
HPA	skin 2; cells in spinous layer[≥Medium]	HPA:0471412	0.0213664	1.67027	684	144	22	10976	HSP90B1,HSPA5,PDIA3,SQSTM1,CKAP4,S100A11,LGALS3,PYCARD,HLA-B,BLVRB,NDUFA5,ISOC2,COX5A,NDUFA13,VPS37B,DPY30,PFDN6,COX5B,NDUFA7,PDCD4,CLDN1,CD82
HPA	skin 2; langerhans cells[≥Low]	HPA:0471461	0.02394	1.62088	790	144	24	10976	HSP90B1,VIM,HSPA5,PDIA4,PDIA3,SQSTM1,PDIA6,CKAP4,S100A11,LGALS3,PYCARD,HLA-B,BLVRB,NDUFA5,ISOC2,COX5A,NDUFA13,VPS37B,DPY30,PFDN6,COX5B,S100A4,NDUFA7,PDCD4
HPA	skin 1; cells in spinous layer[≥Medium]	HPA:0461412	0.0239932	1.61991	592	144	20	10976	HSPA5,SQSTM1,PDIA6,CKAP4,S100A11,LGALS3,PYCARD,HLA-B,BLVRB,NDUFA5,COX5A,NDUFA13,DPY30,PFDN6,COX5B,GCSH,NDUFA7,PDCD4,THBD,CLDN1
HPA	skin 1; endothelial cells[≥Medium]	HPA:0460202	0.0239932	1.61991	592	144	20	10976	HSP90B1,VIM,HSPA5,MVP,PDIA3,PDIA6,CKAP4,LGALS3,HLA-B,BLVRB,NDUFA5,ISOC2,COX5A,ISYNA1,NDUFA13,VPS37B,DPY30,COX5B,S100A4,PDCD4
HPA	rectum; mucosal lymphoid cells[High]	HPA:0401333	0.0283314	1.54773	176	144	10	10976	VIM,HSPA5,P4HB,PDIA3,PDIA6,CKAP4,WARS,HLA-B,ISOC2,COX5B
HPA	skin 1; fibrohistiocytic cells[≥Medium]	HPA:0461442	0.0287478	1.54139	698	144	22	10976	HSP90B1,VIM,HSPA5,P4HB,MVP,PDIA3,SQSTM1,PDIA6,CKAP4,LGALS3,PYCARD,HLA-B,BLVRB,NDUFA5,ISOC2,COX5A,NDUFA13,ARL6IP5,COX5B,S100A4,APOD,CDC45
HPA	pancreas; exocrine glandular cells[High]	HPA:0350473	0.0305719	1.51468	1948	144	44	10976	HSP90B1,HYOU1,PDIA4,P4HB,CARS,PDIA3,SQSTM1,PDIA6,CKAP4,ASNS,PSAT1,PHGDH,PYCR1,ERAP1,BLVRB,MANF,NDUFA5,MCFD2,FKBP2,SDF2L1,SDSL,ISOC2,GMPPA,NDUFAB1,SLC38A2,NDUFA13,ALDH4A1,DBI,COX5B,GCSH,CRELD2,PDIA5,HMGCL,UQCRB,MED4,PTER,PDCD4,GAA,DHTKD1,SIRT3,SLC1A4,DMAP1,COX6A1,MRPL42
HPA	colon; mucosal lymphoid cells[≥Low]	HPA:0131331	0.0306756	1.51321	508	144	18	10976	VIM,HSPA5,P4HB,MAP1B,PDIA3,PDIA6,CKAP4,WARS,LGALS3,PYCARD,HLA-B,CSTB,ISOC2,SRI,COX5B,PADI2,CCNB2,APOD
HPA	tonsil; germinal center cells[≥Low]	HPA:0600431	0.0346207	1.46066	5954	144	100	10976	PLEC,HSP90B1,VIM,HSPA5,PDIA4,P4HB,MVP,CARS,PDIA3,UAP1,SQSTM1,PDIA6,CKAP4,GOT1,ASNS,LONP1,TES,WARS,PDXK,PHGDH,PYCR1,ARHGEF2,COPS2,OGT,GBE1,ERAP1,S100A11,PRDX5,NUCB2,PYCR2,PYCARD,HLA-B,BLVRB,MANF,NDUFA5,MCFD2,FKBP2,CRIP1,SDF2L1,NQO2,SDSL,PRPSAP2,ISOC2,HMOX1,COX5A,HINT2,NDUFAB1,SLC38A2,ARPC3,ISYNA1,NDUFA13,VPS37B,FTH1,DPY30,ARL6IP5,PFDN6,SLC2A1,DBI,COX5B,PSMB9,S100A4,NDUFB9,KIF3B,GCSH,TFAM,BCKDHB,ND…
HPA	breast; glandular cells[≥Low]	HPA:0050051	0.0347582	1.45894	6781	144	110	10976	PLEC,HSP90B1,HSPA5,PDIA4,P4HB,CARS,PDIA3,SQSTM1,PDIA6,CKAP4,RCN1,LONP1,TES,IDH1,PDXK,PHGDH,PYCR1,ARHGEF2,COPS2,OGT,GBE1,ERAP1,S100A11,PRDX5,NUCB2,PYCR2,LGALS3,PYCARD,HLA-B,BLVRB,MANF,NDUFA5,MCFD2,NQO2,FAH,SDSL,PRPSAP2,ISOC2,COX5A,HINT2,STX12,HMGA2,NDUFAB1,SLC38A2,SRI,ARPC3,NIT1,ISYNA1,NDUFA13,VPS37B,ALDH4A1,FTH1,DPY30,ARL6IP5,PFDN6,DBI,COX5B,PSMB9,NDUFB9,KIF3B,GCSH,TFAM,BCKDHB,NDUFA7,SCOC,PTRHD1,…
HPA	adipose tissue; adipocytes[≥Low]	HPA:0010011	0.039624	1.40204	3918	144	73	10976	PLEC,HSP90B1,VIM,HSPA5,PDIA4,P4HB,CARS,PDIA3,SQSTM1,PDIA6,CKAP4,ASNS,LONP1,TES,IDH1,PDXK,PHGDH,PYCR1,COPS2,OGT,GBE1,ERAP1,S100A11,NUCB2,LGALS3,BLVRB,NDUFA5,CRIP1,SDF2L1,NQO2,SDSL,PRPSAP2,ISOC2,STX12,NIT1,NDUFA13,VPS37B,FTH1,DPY30,ARL6IP5,DBI,COX5B,S100A4,NDUFB9,GCSH,BCKDHB,SCOC,PTRHD1,BLOC1S2,EML2,HMGCL,UQCRB,SEC14L2,MED4,CLN5,SERPINB8,PDCD4,MIF,DHTKD1,RBM27,SIRT3,TRAPPC8,DDX28,SHPK,LNPK,MRPL42,N…
HPA	adipose tissue	HPA:0010000	0.039624	1.40204	3918	144	73	10976	PLEC,HSP90B1,VIM,HSPA5,PDIA4,P4HB,CARS,PDIA3,SQSTM1,PDIA6,CKAP4,ASNS,LONP1,TES,IDH1,PDXK,PHGDH,PYCR1,COPS2,OGT,GBE1,ERAP1,S100A11,NUCB2,LGALS3,BLVRB,NDUFA5,CRIP1,SDF2L1,NQO2,SDSL,PRPSAP2,ISOC2,STX12,NIT1,NDUFA13,VPS37B,FTH1,DPY30,ARL6IP5,DBI,COX5B,S100A4,NDUFB9,GCSH,BCKDHB,SCOC,PTRHD1,BLOC1S2,EML2,HMGCL,UQCRB,SEC14L2,MED4,CLN5,SERPINB8,PDCD4,MIF,DHTKD1,RBM27,SIRT3,TRAPPC8,DDX28,SHPK,LNPK,MRPL42,N…
HPA	rectum; fibroblasts[High]	HPA:0400653	0.0456096	1.34094	63	144	6	10976	VIM,P4HB,PDIA3,PDIA6,CKAP4,ISOC2
HPA	skin 2; eccrine glands[≥Low]	HPA:0471421	0.047073	1.32723	90	144	7	10976	PDIA3,BLVRB,COX5A,ARL6IP5,PFDN6,COX5B,CCNB2
HPA	skin 1; lymphocytes[≥Medium]	HPA:0461472	0.0476261	1.32215	574	144	19	10976	VIM,HSPA5,MVP,PDIA3,SQSTM1,LGALS3,PYCARD,HLA-B,BLVRB,NDUFA5,ISOC2,COX5A,HINT2,NDUFA13,ARL6IP5,COX5B,S100A4,GCSH,PDCD4
CORUM	Respiratory chain complex I (holoenzyme), mitochondrial	CORUM:178	2.39637e-05	4.62045	44	47	8	3385	NDUFA5,ND5,NDUFAB1,NDUFS7,NDUFA13,NDUFB9,NDUFA7,NDUFB7
CORUM	Respiratory chain complex I (beta subunit) mitochondrial	CORUM:2914	0.0139122	1.85661	16	47	4	3385	ND5,NDUFAB1,NDUFB9,NDUFB7
CORUM	Respiratory chain complex I (lambda subunit) mitochondrial	CORUM:2920	0.0139122	1.85661	16	47	4	3385	NDUFA5,NDUFS7,NDUFA13,NDUFA7
CORUM	BLOC-1 (biogenesis of lysosome-related organelles complex 1)	CORUM:23	0.035416	1.4508	8	47	3	3385	BLOC1S2,BLOC1S5,BLOC1S4
